# Supplementary material for: Safety of beta-blocker and calcium channel blocker antihypertensive drugs in pregnancy: a Mendelian randomization study
Source: BMC Med. 2022 Sep 6;20:288. doi: 10.1186/s12916-022-02483-1 (PMC9446737; doi:10.1186/s12916-022-02483-1)
Supplement: Supplementary file 1 — Additional file 1: Table S1. Instrumental variables for systolic blood pressure. Table S2. Mendelian randomization results. Table S3. Colocalization results. Table S4. Mendelian randomization results in analyses considering females only. Table S5. Colocalization results in analyses considering females only. Table S6. Mendelian randomization results in analyses considering diastolic blood pressure in females only. Table S7. Colocalization results in analyses considering diastolic blood pressure in females only. Table S8. Colocalization results considering alternative priors. Table S9. MR-Egger results. Table S10. Weighted median results. Table S11. MR-PRESSO results. Table S12. Instrumental variables selected at the ADRB1 locus. Table S13. Instrumental variables selected at the CACNA1C locus. Table S14. Instrumental variables selected at the CACNA1D locus. Table S15. Instrumental variables selected at the CACNB2 locus. Table S16. Instrumental variables selected at the CACNB3 locus. Table S17. Instrumental variables selected at all calcium channel blocker gene regions. [file 12916_2022_2483_MOESM1_ESM.xlsx]

## Sheet: S1
Table S1. Instrumental variants at p<5x10^-8 after clumping for 1-mmHg increase in SBP harmonized with Neale UKB DBP GWAS. SNP = rsid, Chr = Chromosome, Pos = Position, Ea.sbp = Effect allele SBP GWAS, Oa.sbp=Other allele SBP GWAS, Eaf.sbp = Effect allele frequency in SBP GWAS, Beta.sbp = Coefficient of effect allele in SBP GWAS, Se.sbp = Standard error in SBP GWAS, Pval.sbp = P-value SBP GWAS, E…
SNP	chr	pos	Ea.sbp	Oa.sbp	Eaf.sbp	Beta.sbp	Se.sbp	Pval.sbp	Ea.dbp	Oa.dbp	Beta.dbp	Se.dbp	Pval.dbp	Eaf.dbp
rs77708413	1	10671322	T	C	0.1587	0.3378	0.0461	2.502e-13	T	C	0.164392	0.0468745	0.00045319	0.160193
rs150857355	12	49209340	C	G	0.0217	0.9406	0.1122	5.198e-17	C	G	0.359283	0.113089	0.00148841	0.02216
rs17875473	10	115800294	T	C	0.0871	0.3283	0.0552	2.658e-09	T	C	0.217911	0.0595148	0.000250852	0.0826211
rs8077276	17	61547562	A	G	0.6201	-0.2949	0.0314	5.145e-21	A	G	-0.178699	0.0340522	1.54095e-07	0.625956
rs1801253	10	115805056	C	G	0.7338	0.4626	0.0344	2.841e-41	C	G	0.2347	0.0373647	3.36413e-10	0.737206
rs3821843	3	53558012	A	G	0.6808	0.3373	0.0335	6.559e-24	A	G	0.106496	0.0355984	0.00277567	0.67885
rs2239046	12	2434419	A	G	0.6817	0.2082	0.0322	9.577e-11	A	G	0.0529399	0.035172	0.132282	0.681595
rs17035646	1	10796547	A	G	0.3412	0.5131	0.0324	1.386e-56	A	G	0.17616	0.0347518	4.00133e-07	0.338618
rs714277	12	2514270	T	C	0.2834	0.1986	0.0333	2.378e-09	T	C	0.0608182	0.0363248	0.0940757	0.283124
rs114987861	3	53605712	A	G	0.0284	0.5289	0.0958	3.36e-08	A	G	0.136714	0.103682	0.187306	0.0266874
rs113210396	3	53612327	T	G	0.0451	-0.4338	0.077	1.76e-08	T	G	-0.281067	0.0780764	0.000318425	0.0462723
rs1888693	10	18440444	A	G	0.3449	0.3858	0.0317	4.691e-34	A	G	0.107317	0.0344776	0.00185435	0.342128
rs10776752	1	113044328	T	G	0.0809	0.8211	0.0576	4.61e-46	T	G	0.287647	0.0626188	4.35923e-06	0.0738724
rs351365	1	113046395	T	C	0.2528	-0.4233	0.0354	5.284e-33	C	T	0.191709	0.0378248	4.01662e-07	0.748772
rs35857935	1	113073512	T	C	0.9268	0.3501	0.0604	6.624e-09	C	T	-0.108107	0.0624436	0.0834048	0.0737735
rs7340705	3	53734443	T	C	0.6732	-0.2425	0.0322	4.873e-14	C	T	0.146402	0.0352091	3.21097e-05	0.322169
rs16916914	10	18457722	T	C	0.9631	-0.5636	0.0806	2.719e-12	C	T	0.310267	0.0900495	0.000570089	0.0341881
rs7076319	10	18459450	A	G	0.7339	-0.321	0.0341	5.073e-21	G	A	0.0981319	0.0373209	0.00855401	0.260535
rs75248945	1	113110339	T	C	0.9695	0.6705	0.0961	2.956e-12	C	T	-0.364519	0.0992182	0.000238929	0.029277
rs61278674	10	18481737	A	G	0.9062	-0.3298	0.054	1.032e-09	G	A	0.123003	0.056421	0.0292525	0.097822
rs61818802	1	113181739	C	G	0.7893	-0.4144	0.0372	8.364e-29	G	C	0.242432	0.0405661	2.28805e-09	0.20406
rs1779209	10	18514561	T	C	0.2876	0.2736	0.0336	4.228e-16	C	T	-0.0679222	0.0365918	0.0634246	0.721406
rs10828399	10	18553968	A	G	0.5218	-0.1947	0.0302	1.102e-10	A	G	-0.0659123	0.0328153	0.0445831	0.512432
rs10828452	10	18592450	A	T	0.793	0.3046	0.0388	4.198e-15	T	A	-0.0932204	0.0411448	0.023473	0.208034
rs12129027	1	113278246	T	C	0.0584	0.4783	0.0697	6.938e-12	T	C	0.260439	0.0712268	0.000255775	0.0571862
rs10828542	10	18627285	A	G	0.6137	0.1817	0.0311	5.178e-09	G	A	-0.0753412	0.0336509	0.025163	0.38837
rs12780039	10	18678987	C	G	0.121	0.2852	0.047	1.263e-09	C	G	0.0464275	0.05062	0.359051	0.122377
rs773432	1	113541836	C	G	0.4284	-0.1883	0.0305	6.607e-10	G	C	0.204311	0.0331117	6.82766e-10	0.567566
rs112133583	10	18695681	T	C	0.0299	-0.5546	0.0973	1.181e-08	T	C	-0.3291	0.0968676	0.0006804	0.0311374
rs7532754	1	115824515	T	C	0.3633	0.1904	0.0313	1.116e-09	T	C	0.113588	0.0340768	0.00085841	0.358318
rs59980837	1	115827266	T	G	0.0178	1.0997	0.1163	3.315e-21	T	G	0.634408	0.124309	3.33828e-07	0.0176936
rs11014170	10	18710991	A	G	0.0206	-0.6701	0.115	5.613e-09	A	G	-0.299875	0.122249	0.0141684	0.0189883
rs4839028	1	115872266	T	G	0.9282	-0.3354	0.0587	1.133e-08	G	T	0.150859	0.0649232	0.0201451	0.0683838
rs7923191	10	18727901	A	G	0.7918	-0.369	0.0376	1.095e-22	G	A	0.187929	0.0409636	4.48464e-06	0.205143
rs12258967	10	18727959	C	G	0.7047	0.6327	0.0337	1.083e-78	G	C	-0.248832	0.035792	3.60921e-12	0.298724
rs72786098	10	18729855	A	G	0.0322	-0.5033	0.0883	1.18e-08	A	G	-0.196425	0.0893119	0.0278572	0.034657
rs61798313	1	115928366	A	G	0.0453	-0.5125	0.0785	6.603e-11	G	A	0.0814285	0.0820239	0.320838	0.956698
rs10864536	1	11824575	T	C	0.2684	-0.4095	0.0347	4.647e-32	C	T	0.172585	0.0374321	4.01754e-06	0.734969
rs1998822	10	18755664	A	G	0.7234	-0.1958	0.0343	1.145e-08	G	A	0.112759	0.0369908	0.00230167	0.277411
rs4748474	10	18790727	A	G	0.5214	0.1946	0.0304	1.614e-10	A	G	0.115733	0.0328234	0.000422073	0.518421
rs6699618	1	11881441	C	G	0.8401	0.9115	0.041	1.68e-109	G	C	-0.408848	0.0442164	2.34295e-20	0.163598
rs198368	1	11906913	C	G	0.9152	-0.3137	0.0544	8.072e-09	G	C	0.202359	0.0586195	0.0005564	0.0856322
rs17376426	1	11908167	T	C	0.0385	0.6755	0.0873	9.867e-15	T	C	0.421073	0.0911592	3.85679e-06	0.0368487
rs4846061	1	11926350	A	C	0.0618	-0.7592	0.063	2.012e-33	A	C	-0.17632	0.067658	0.00916021	0.0622873
rs198383	1	11933640	A	G	0.4102	0.218	0.0308	1.492e-12	A	G	0.00903666	0.0334095	0.78679	0.411486
rs56167245	1	11987095	C	G	0.908	0.5341	0.0582	4.149e-20	G	C	-0.162895	0.0609361	0.00751371	0.0894686
rs307359	1	1280014	A	G	0.0691	-0.3786	0.0648	5.175e-09	G	A	0.0199008	0.0660003	0.763013	0.93381
rs11585169	1	150572037	A	T	0.5773	0.1796	0.0308	5.343e-09	A	T	-0.0146381	0.033275	0.660001	0.586227
rs7553381	1	15480494	A	C	0.7569	-0.1963	0.0357	3.759e-08	A	C	-0.0263463	0.0386178	0.495094	0.766061
rs76719272	1	156129796	T	C	0.1312	-0.2738	0.0461	2.97e-09	T	C	-0.131008	0.0486422	0.00707544	0.133813
rs555015	1	15772933	A	G	0.5174	0.1963	0.0304	1.001e-10	G	A	-0.117815	0.0329006	0.000342449	0.481892
rs6666373	1	15939884	A	T	0.7196	0.3367	0.0336	1.108e-23	T	A	-0.115111	0.0368118	0.00176627	0.271959
rs848309	1	16308447	T	C	0.4288	-0.2461	0.0304	5.979e-16	C	T	0.121753	0.0331324	0.000238146	0.574997
rs4573493	1	166023209	T	C	0.5068	0.1668	0.0303	3.86e-08	C	T	-0.115934	0.0328606	0.000418736	0.493903
rs7796	1	1684169	C	G	0.5114	0.3385	0.0314	4.997e-27	G	C	-0.030935	0.0328305	0.346058	0.50063
rs12731646	1	169090660	T	C	0.409	-0.189	0.0307	7.212e-10	T	C	0.0342789	0.033406	0.304832	0.409335
rs12406341	1	169099795	T	G	0.1244	0.2668	0.0455	4.5e-09	T	G	0.0145504	0.0493322	0.768035	0.12576
rs1043069	1	180859368	T	G	0.6156	0.234	0.0311	5.261e-14	G	T	-0.0352958	0.0335599	0.292926	0.391408
rs4651224	1	184585182	T	C	0.4474	0.1986	0.0306	9e-11	T	C	0.11166	0.0331359	0.000752503	0.444328
rs1007460	1	193510827	T	C	0.4903	-0.175	0.0305	9.798e-09	C	T	0.0386986	0.0328353	0.238572	0.508991
rs10429910	1	197141253	A	C	0.8345	-0.2513	0.0437	9.222e-09	C	A	0.165171	0.0479375	0.000570003	0.140444
rs12042924	1	197297417	T	C	0.5284	-0.1807	0.0303	2.624e-09	C	T	0.0676875	0.032812	0.0391249	0.466662
rs33996239	1	203109801	T	C	0.0601	-0.3655	0.0662	3.39e-08	T	C	-0.138423	0.0698371	0.0474713	0.061698
rs3128334	1	2038662	A	G	0.6334	0.207	0.0323	1.408e-10	A	G	0.0317241	0.0339977	0.350756	0.633178
rs72741390	1	207238419	T	C	0.2637	-0.209	0.0348	1.871e-09	T	C	-0.0596043	0.0374272	0.111265	0.262071
rs2724377	1	207974818	A	G	0.5303	0.1938	0.0301	1.286e-10	G	A	0.0554163	0.0328389	0.0915047	0.467799
rs7555285	1	209970355	C	G	0.8011	0.2294	0.0376	1.054e-09	C	G	0.067943	0.0413392	0.100271	0.805194
rs2487904	1	210381030	C	G	0.5722	0.1747	0.0305	1.029e-08	C	G	0.0927038	0.0331826	0.00521071	0.578182
rs6656309	1	2149138	C	G	0.7615	-0.2154	0.0363	2.966e-09	G	C	0.0987381	0.0389508	0.0112473	0.234838
rs1502360	1	217317714	T	G	0.6538	-0.1797	0.0317	1.355e-08	T	G	-0.0616887	0.0345222	0.0739512	0.656218
rs68085857	1	217737629	T	C	0.234	0.274	0.0357	1.678e-14	T	C	0.0932431	0.038769	0.0161693	0.232366
rs4595370	1	221298122	A	G	0.3012	-0.2092	0.0328	1.73e-10	A	G	-0.153963	0.0357522	1.66028e-05	0.299036
rs79932633	1	22282824	A	C	0.1084	-0.2736	0.0494	3.096e-08	A	C	-0.0804316	0.0539291	0.13585	0.103957
rs2807337	1	22577371	T	C	0.3655	0.1864	0.0314	2.777e-09	C	T	-0.0697996	0.0341262	0.0408229	0.641234
rs72632819	1	227496564	T	G	0.2857	0.1855	0.0332	2.396e-08	T	G	0.0717159	0.0361424	0.0472288	0.285303
rs708117	1	228199902	A	G	0.5203	0.2874	0.0302	1.587e-21	A	G	0.160478	0.032875	1.05396e-06	0.512853
rs61825125	1	228224958	A	C	0.9033	0.4117	0.0513	1.063e-15	C	A	-0.0933235	0.0555659	0.0930543	0.0982177
rs61751101	1	230836734	A	G	0.9298	-0.4036	0.0606	2.731e-11	G	A	0.280076	0.0646855	1.49313e-05	0.0704875
rs699	1	230845794	A	G	0.5928	-0.3748	0.0308	5.589e-34	G	A	0.214697	0.033375	1.25522e-10	0.400579
rs1565440	1	243387788	A	G	0.3752	0.1746	0.0311	1.935e-08	A	G	0.248916	0.0339638	2.3307e-13	0.36881
rs4926499	1	249155909	C	G	0.8263	0.2965	0.0438	1.333e-11	C	G	0.0429154	0.0441806	0.331369	0.825361
rs72654647	1	25022314	A	G	0.2477	0.2111	0.0355	2.64e-09	A	G	0.181364	0.0380801	1.91165e-06	0.244478
rs4320727	1	25351581	A	G	0.6325	0.2338	0.0314	9.888e-14	A	G	0.0952429	0.0340945	0.00521466	0.630815
rs114715932	1	25367587	A	T	0.0366	-0.5063	0.0883	9.796e-09	A	T	-0.0360081	0.09348	0.700093	0.0344381
rs79598313	1	27284913	T	C	0.0252	0.6651	0.0996	2.4e-11	T	C	0.183671	0.107171	0.086564	0.0239925
rs12752457	1	27520879	A	G	0.361	0.1801	0.0316	1.192e-08	A	G	0.091858	0.0340911	0.00705037	0.36235
rs10794501	1	27699449	A	T	0.2505	-0.2227	0.0388	9.201e-09	T	A	0.0335345	0.0394771	0.395622	0.747031
rs3737801	1	27960832	C	G	0.9224	0.3886	0.0601	1.017e-10	G	C	-0.064286	0.0633264	0.310034	0.0726508
rs4908348	1	28706949	T	G	0.6944	0.2366	0.033	8.066e-13	G	T	-0.00314281	0.0355311	0.929517	0.304055
rs143167197	1	28734372	A	G	0.9286	-0.4337	0.0618	2.314e-12	G	A	0.0391948	0.0641529	0.541228	0.0703643
rs1175180	1	29438038	T	G	0.7903	-0.2184	0.0374	5.143e-09	T	G	-0.121724	0.0408691	0.00289808	0.799333
rs7551733	1	3316013	C	G	0.7146	0.1989	0.0337	3.513e-09	G	C	-0.134109	0.0364565	0.000234585	0.283525
rs2493291	1	3329384	T	C	0.1428	0.4208	0.0442	1.847e-21	T	C	0.320619	0.0476921	1.78929e-11	0.137133
rs72661887	1	38416310	T	C	0.4527	0.2456	0.0312	3.875e-15	T	C	-0.11983	0.0328826	0.000268338	0.457887
rs11210029	1	41865293	A	G	0.6322	-0.203	0.0313	8.919e-11	G	A	0.0521813	0.0341427	0.126432	0.360707
rs1408945	1	42364877	T	G	0.4243	-0.3196	0.0304	8.332e-26	T	G	-0.111844	0.0330887	0.000724688	0.42799
rs839755	1	43856410	A	C	0.6149	-0.2665	0.0308	5.41e-18	C	A	0.168184	0.0335322	5.29154e-07	0.390803
rs12143164	1	47974381	T	C	0.6234	-0.1782	0.0321	2.728e-08	T	C	-0.0371963	0.0338374	0.271654	0.626263
rs4926923	1	48109225	T	C	0.9114	0.3199	0.0537	2.56e-09	C	T	-0.109719	0.0574244	0.0560493	0.0896471
rs11579440	1	49052423	T	C	0.8483	0.2674	0.0425	3.236e-10	C	T	-0.106646	0.0459971	0.0204208	0.150804
rs778124	1	56606206	A	G	0.3736	0.2965	0.0311	1.45e-21	A	G	0.0541357	0.0338682	0.10995	0.372797
rs947253	1	56768686	T	C	0.317	0.1827	0.0325	1.829e-08	C	T	-0.0724468	0.0352186	0.0396815	0.680806
rs9970807	1	56965664	T	C	0.0923	-0.3137	0.052	1.607e-09	T	C	0.0625251	0.0564045	0.267642	0.0927118
rs61772592	1	56979681	A	G	0.8745	-0.3181	0.0455	2.862e-12	G	A	0.0126477	0.0500076	0.800334	0.123222
rs12758643	1	59669918	T	C	0.2885	-0.275	0.0332	1.129e-16	T	C	0.116193	0.0359553	0.00123129	0.292463
rs9661802	1	6678864	A	C	0.6657	0.2244	0.0321	2.717e-12	C	A	-0.0751491	0.0346635	0.030163	0.337497
rs12136922	1	67007389	A	G	0.4949	0.2027	0.0304	2.689e-11	A	G	0.0760783	0.0327842	0.0203108	0.492844
rs658780	1	78555928	T	G	0.7447	-0.2028	0.0347	5.285e-09	G	T	0.0662793	0.0377409	0.0790612	0.255271
rs301804	1	8476441	C	G	0.6939	-0.2126	0.0329	9.977e-11	G	C	0.0973386	0.0354253	0.00600182	0.315161
rs2892987	1	87932732	A	G	0.0856	0.3223	0.0543	2.948e-09	A	G	0.0476136	0.0576662	0.408988	0.0883595
rs10923038	1	88651771	A	C	0.6179	0.2008	0.0313	1.356e-10	A	C	0.0923519	0.0337921	0.00627777	0.619204
rs6699416	1	88661096	A	G	0.8332	0.2412	0.0407	3.034e-09	G	A	-0.03324	0.0440499	0.45049	0.166161
rs12143684	1	88989017	C	G	0.4545	-0.2075	0.0309	1.942e-11	G	C	0.116777	0.0332582	0.000446156	0.550683
rs786923	1	89242954	T	C	0.6239	-0.3082	0.031	2.825e-23	T	C	-0.0849991	0.0336167	0.0114568	0.614623
rs61766108	1	89344678	T	C	0.8412	0.2435	0.0436	2.382e-08	C	T	-0.107359	0.0456711	0.0187395	0.151396
rs7514579	1	94051350	A	C	0.7712	0.2243	0.0361	5.452e-10	C	A	-0.129306	0.0388375	0.000870442	0.233858
rs1815614	1	9441838	A	G	0.5685	0.2348	0.031	3.729e-14	A	G	0.0477502	0.0332086	0.150468	0.572574
rs75088623	1	94680185	A	G	0.7321	0.1991	0.0341	5.101e-09	G	A	-0.132158	0.0372232	0.000384704	0.265655
rs603424	10	102075479	A	G	0.1784	0.233	0.0402	6.667e-09	A	G	0.226639	0.0437048	2.15453e-07	0.168286
rs2996303	10	102403682	A	G	0.0706	-0.3873	0.0626	6.098e-10	G	A	0.2196	0.0641455	0.000618412	0.927131
rs1006545	10	102553647	T	G	0.8872	0.6846	0.048	3.497e-46	T	G	0.238628	0.0517109	3.94011e-06	0.886577
rs12570050	10	102558506	T	G	0.6652	-0.2098	0.034	7.105e-10	G	T	0.0579054	0.0352522	0.100466	0.341237
rs4919502	10	102603924	T	C	0.3057	-0.2448	0.0334	2.161e-13	T	C	-0.0963684	0.0356766	0.00691032	0.306084
rs61873508	10	102621307	T	G	0.8975	-0.2891	0.053	4.866e-08	G	T	0.0881606	0.0533508	0.0984406	0.104937
rs17113555	10	102643219	C	G	0.8888	-0.3014	0.0485	5.172e-10	G	C	0.145018	0.0524668	0.00571051	0.108554
rs1122556	10	102706598	A	G	0.5622	0.1665	0.0304	4.394e-08	G	A	-0.0304817	0.0331018	0.357132	0.432992
rs10883667	10	103384849	A	T	0.7843	-0.2298	0.0366	3.594e-10	T	A	0.0478514	0.0399482	0.230982	0.214764
rs17114534	10	104221529	T	C	0.8544	0.2431	0.043	1.61e-08	C	T	-0.0938006	0.0470863	0.0463616	0.141321
rs72847735	10	104256208	T	C	0.0154	-0.7914	0.1321	2.071e-09	T	C	-0.519771	0.150466	0.000551643	0.012926
rs17782856	10	104325984	C	G	0.9837	0.9131	0.1262	4.716e-13	G	C	-0.290778	0.134239	0.0303032	0.0150673
rs11191384	10	104506111	A	G	0.7857	-0.2137	0.0368	6.157e-09	G	A	0.0660686	0.0398807	0.0975906	0.215477
rs7918308	10	104563517	T	C	0.6287	0.2536	0.0314	6.737e-16	T	C	0.0700529	0.0339395	0.0390145	0.635031
rs11191580	10	104906211	T	C	0.9176	1.0995	0.055	7.738e-89	C	T	-0.570813	0.0613963	1.45728e-20	0.0766479
rs79780963	10	104952499	T	C	0.0907	-1.0966	0.0566	1.21e-83	T	C	-0.564054	0.0616099	5.4775e-20	0.076104
rs11191692	10	105213765	A	G	0.3656	-0.177	0.0318	2.647e-08	A	G	-0.0490147	0.0345958	0.156548	0.359109
rs138286588	10	105247076	T	C	0.012	-1.0533	0.1537	7.171e-12	T	C	-0.525025	0.15512	0.000712859	0.0121888
rs743241	10	105517162	A	G	0.5101	0.2034	0.0302	1.735e-11	A	G	0.128782	0.0327539	8.43357e-05	0.503132
rs4918065	10	105617578	T	C	0.7493	0.25	0.035	9.719e-13	C	T	-0.104044	0.0379378	0.0060984	0.247567
rs911547	10	105639421	A	G	0.8554	-0.3084	0.043	7.761e-13	A	G	-0.0955944	0.0474654	0.0440131	0.861355
rs157079	10	106058778	T	C	0.0119	0.9236	0.1491	5.834e-10	C	T	-0.521972	0.151589	0.000574689	0.988207
rs74926649	10	106277435	A	G	0.0163	0.7794	0.1219	1.638e-10	A	G	0.354054	0.131345	0.00702681	0.0157845
rs7082671	10	106781426	A	G	0.0166	0.7634	0.1207	2.503e-10	A	G	0.407723	0.131363	0.00191092	0.0159108
rs117464403	10	107158054	A	G	0.0183	0.864	0.1199	5.795e-13	A	G	0.388674	0.117895	0.000978154	0.0196929
rs10128255	10	114742835	A	G	0.6236	0.1877	0.0313	2.02e-09	A	G	0.0111687	0.0339368	0.742079	0.62423
rs35519679	10	114818754	A	G	0.2516	0.2543	0.0358	1.15e-12	A	G	-0.00348678	0.038197	0.927267	0.251787
rs61872795	10	114835674	T	C	0.2767	0.2277	0.0342	2.676e-11	T	C	0.0243076	0.0366433	0.507102	0.278374
rs11817866	10	115690539	A	T	0.5677	0.1727	0.0307	1.878e-08	T	A	-0.062942	0.0332491	0.0583537	0.423971
rs11196549	10	115707298	A	G	0.0425	0.6884	0.0784	1.58e-18	A	G	0.274649	0.0819451	0.00080355	0.0429781
rs460718	10	115721364	A	G	0.3266	-0.2764	0.0324	1.358e-17	G	A	0.225614	0.0349688	1.10755e-10	0.671385
rs11196597	10	115788094	A	G	0.133	0.2858	0.0458	4.227e-10	A	G	0.0643569	0.0489764	0.188834	0.128105
rs68122733	10	115831533	A	G	0.8282	0.3343	0.0406	1.688e-16	G	A	-0.236562	0.0434015	5.02804e-08	0.173535
rs143854972	10	115843445	A	G	0.0578	0.4306	0.0664	8.894e-11	A	G	0.326251	0.0705622	3.77401e-06	0.0583793
rs11197813	10	118523933	A	G	0.6992	-0.182	0.033	3.528e-08	G	A	0.0501397	0.0357295	0.160525	0.303642
rs72842207	10	121433675	T	C	0.2144	-0.203	0.0367	3.142e-08	T	C	-0.17445	0.0398234	1.18433e-05	0.2149
rs11257593	10	12241815	A	G	0.4632	0.1757	0.0305	8.553e-09	G	A	-0.0782933	0.0331311	0.018122	0.534125
rs56297542	10	122934110	T	C	0.364	-0.2228	0.033	1.424e-11	T	C	-0.0728791	0.033937	0.0317562	0.370392
rs11592107	10	122968964	A	G	0.3096	0.3024	0.0326	1.547e-20	A	G	0.0983457	0.0353683	0.0054262	0.311061
rs11199883	10	123055971	T	G	0.9651	0.4827	0.0851	1.399e-08	G	T	-0.0749509	0.090706	0.408632	0.0341991
rs72834453	10	124235226	T	G	0.8756	-0.3246	0.0465	2.954e-12	G	T	0.225225	0.0504962	8.19199e-06	0.122838
rs7912283	10	133773019	A	G	0.6468	-0.2144	0.0322	2.938e-11	A	G	-0.047146	0.0343425	0.16981	0.651839
rs7912273	10	134358050	T	C	0.1748	0.2648	0.0411	1.145e-10	T	C	0.124349	0.043566	0.00431428	0.170047
rs1133400	10	134459388	A	G	0.786	-0.2975	0.0376	2.528e-15	G	A	0.151452	0.0392688	0.000114914	0.222664
rs12414233	10	134507787	A	C	0.7908	0.2497	0.038	4.726e-11	C	A	-0.0814197	0.0400234	0.0419224	0.213474
rs2497755	10	18282667	A	T	0.1051	0.303	0.0493	7.718e-10	T	A	-0.0306792	0.05336	0.565327	0.89455
rs1891392	10	18336421	T	C	0.2871	0.2276	0.0334	9.02e-12	C	T	-0.0838689	0.0359999	0.0198232	0.708785
rs2488152	10	18355456	A	G	0.8955	-0.3769	0.0495	2.543e-14	G	A	0.148977	0.0538964	0.00570807	0.104054
rs75699707	10	18359294	A	G	0.0264	-0.5761	0.1028	2.103e-08	A	G	-0.221224	0.100727	0.0280743	0.0271124
rs3858217	10	24690604	C	G	0.2558	0.197	0.0354	2.614e-08	C	G	0.0664234	0.0376859	0.0779779	0.252828
rs1168587	10	27928326	A	G	0.4362	0.1808	0.0303	2.543e-09	A	G	0.147665	0.0330298	7.80264e-06	0.430859
rs2246842	10	28054040	A	G	0.8051	0.2444	0.0383	1.789e-10	A	G	0.148283	0.0416186	0.000366853	0.807255
rs3802517	10	28233469	A	T	0.4618	0.2527	0.0301	4.648e-17	A	T	0.133073	0.0328124	5.00346e-05	0.457223
rs813412	10	32284825	T	C	0.7508	-0.2098	0.0349	1.866e-09	T	C	0.0113296	0.0380111	0.765657	0.752898
rs11252324	10	4124568	T	G	0.0771	-0.4164	0.0573	3.613e-13	T	G	-0.189335	0.0619213	0.00223092	0.0756173
rs4948643	10	45379759	T	C	0.2819	0.2258	0.0338	2.397e-11	C	T	-0.195196	0.0371558	1.49434e-07	0.722173
rs34130368	10	48411796	T	G	0.117	-0.3016	0.0497	1.279e-09	T	G	-0.258957	0.0513046	4.48182e-07	0.11491
rs7093975	10	48424759	T	C	0.2701	0.197	0.0342	8.36e-09	C	T	-0.11277	0.0371534	0.00240378	0.73112
rs4245599	10	60365755	A	G	0.4584	-0.1794	0.0305	4.035e-09	G	A	0.0246601	0.0330561	0.455663	0.550055
rs1177701	10	61624697	A	G	0.5364	0.1716	0.0303	1.537e-08	G	A	-0.013343	0.0328606	0.684708	0.468306
rs10761530	10	62390726	T	C	0.4989	0.2004	0.03	2.54e-11	C	T	-0.129792	0.0328011	7.59472e-05	0.502024
rs2787724	10	63237354	A	G	0.618	-0.2135	0.031	5.586e-12	A	G	-0.0319303	0.0337882	0.344653	0.621181
rs1840705	10	63290276	C	G	0.341	0.2425	0.0319	2.781e-14	C	G	0.177844	0.0348571	3.36264e-07	0.333275
rs57946343	10	63499951	T	C	0.8527	0.716	0.0426	2.102e-63	C	T	-0.323297	0.0457073	1.51954e-12	0.151181
rs2236295	10	64564892	T	G	0.3978	-0.3028	0.0309	1.045e-22	T	G	-0.24757	0.033519	1.52005e-13	0.404336
rs1980663	10	64619338	A	G	0.0692	0.3267	0.0596	4.122e-08	A	G	0.224611	0.0638413	0.000434472	0.0708351
rs72837033	10	65208652	A	G	0.3345	0.2351	0.032	1.89e-13	A	G	0.150543	0.0345234	1.29776e-05	0.342842
rs17712705	10	69623271	A	G	0.331	0.2501	0.032	5.716e-15	G	A	-0.0602826	0.0347947	0.0831823	0.669083
rs61058483	10	75042136	A	C	0.9062	-0.3118	0.055	1.388e-08	C	A	0.198742	0.0582127	0.000640141	0.0883786
rs2177843	10	75409877	T	C	0.1505	0.4394	0.0432	2.797e-24	T	C	0.135118	0.0465613	0.00370902	0.147499
rs2227576	10	75678276	T	G	0.4305	0.2328	0.0305	2.08e-14	G	T	-0.0255969	0.0331588	0.440145	0.569895
rs11000852	10	75783340	T	C	0.54	0.2151	0.0304	1.534e-12	C	T	0.00322959	0.0328109	0.921591	0.460966
rs2788293	10	82020788	A	T	0.5114	0.21	0.03	2.691e-12	T	A	-0.0376996	0.0327386	0.249514	0.487128
rs77413490	10	89681688	T	G	0.0424	0.4489	0.0764	4.269e-09	T	G	0.206311	0.0819552	0.0118245	0.0420449
rs11187142	10	94468685	T	C	0.1047	0.3312	0.0496	2.526e-11	C	T	-0.119675	0.0539958	0.0266669	0.89723
rs11593126	10	95743087	A	G	0.9251	-0.4431	0.0592	7.353e-14	G	A	0.264639	0.0632472	2.86311e-05	0.0747647
rs11596720	10	95806556	A	C	0.1172	-0.2975	0.0499	2.55e-09	A	C	0.00968947	0.0516693	0.851246	0.119796
rs7070115	10	95900004	A	G	0.5685	-0.4359	0.0306	3.89e-46	G	A	0.164972	0.033134	6.39991e-07	0.421894
rs79475918	10	95980685	C	G	0.9323	-0.5142	0.0646	1.652e-15	G	C	0.248857	0.0650408	0.000130196	0.0698445
rs11187826	10	95988042	A	G	0.8838	0.446	0.048	1.672e-20	G	A	-0.18662	0.0523852	0.000367483	0.1112
rs2274224	10	96039597	C	G	0.4324	-0.4517	0.0304	5.991e-50	C	G	-0.248489	0.0330409	5.47553e-14	0.431838
rs1093316	10	96108774	T	C	0.8303	0.2515	0.0408	7.396e-10	C	T	-0.123817	0.043464	0.00438994	0.173891
rs9633675	10	96210400	C	G	0.479	-0.2742	0.0301	8.926e-20	C	G	-0.114153	0.0327867	0.000498371	0.478386
rs12221125	10	97262541	T	C	0.7822	-0.2097	0.0373	1.951e-08	C	T	0.0467816	0.0400062	0.242261	0.220146
rs56085433	10	97326325	A	G	0.1417	-0.251	0.0435	8.206e-09	A	G	-0.0171293	0.0475763	0.718818	0.138151
rs1939308	11	100421428	T	G	0.4023	0.291	0.0312	1.11e-20	G	T	-0.163684	0.0334006	9.56076e-07	0.599378
rs744036	11	100444523	T	C	0.3155	0.2156	0.0326	3.723e-11	T	C	0.145862	0.0354443	3.86957e-05	0.312621
rs7935202	11	100518061	C	G	0.635	-0.2385	0.0314	3.238e-14	G	C	0.119808	0.0339487	0.000417089	0.370992
rs10160451	11	100545095	A	T	0.8326	-0.267	0.0404	3.902e-11	T	A	0.167709	0.0441008	0.000143086	0.16595
rs604723	11	100610546	T	C	0.2756	-0.655	0.0339	2.546e-83	C	T	0.367385	0.0368537	2.11755e-23	0.724822
rs73005719	11	100619194	T	C	0.951	-0.4228	0.0717	3.618e-09	C	T	0.276825	0.0768546	0.000315952	0.0487149
rs499241	11	100645962	T	G	0.2798	0.2012	0.0336	2.211e-09	T	G	0.0592126	0.0362779	0.10264	0.28505
rs57424381	11	100718637	T	C	0.1896	-0.3553	0.0385	2.704e-20	T	C	-0.164478	0.0416964	7.99408e-05	0.191049
rs142071106	11	100740400	T	C	0.9828	0.8346	0.1315	2.227e-10	C	T	-0.43589	0.12717	0.000609032	0.0170612
rs7124401	11	10261269	A	G	0.4469	0.2923	0.0306	1.432e-21	A	G	0.118767	0.0333084	0.000362997	0.453712
rs111230791	11	10270621	T	C	0.8136	-0.4784	0.0387	5.171e-35	C	T	0.265208	0.0422741	3.53719e-10	0.183141
rs2098839	11	10676987	T	C	0.3342	0.1985	0.0319	4.915e-10	C	T	-0.227632	0.0348461	6.48536e-11	0.672125
rs4754196	11	107096777	A	G	0.5216	-0.3486	0.0303	1.46e-30	G	A	0.129828	0.0327378	7.32081e-05	0.48383
rs12363917	11	111664401	T	C	0.2813	0.1999	0.0335	2.492e-09	T	C	0.0816158	0.0364552	0.0251701	0.279866
rs7128707	11	112855354	A	T	0.2561	-0.2246	0.0345	7.288e-11	A	T	-0.160183	0.037926	2.4058e-05	0.247306
rs17119370	11	116097136	A	T	0.6926	0.2207	0.033	2.161e-11	A	T	0.160758	0.0358556	7.34746e-06	0.701538
rs1076485	11	116772441	T	C	0.1304	0.3388	0.0457	1.193e-13	T	C	0.0953042	0.0499376	0.0563328	0.123613
rs573455	11	117267884	A	G	0.461	0.1994	0.0303	4.772e-11	G	A	0.12414	0.0328774	0.000159527	0.534367
rs3897568	11	120403333	T	C	0.207	0.2155	0.0384	1.927e-08	T	C	0.0845226	0.0412677	0.0405462	0.194556
rs2156805	11	122610568	A	G	0.4916	0.1775	0.0303	4.64e-09	G	A	-0.1131	0.0328029	0.000565146	0.507052
rs11222084	11	130273230	A	T	0.6379	-0.3363	0.0316	1.803e-26	T	A	-0.255629	0.0338096	4.02326e-14	0.372848
rs3781761	11	130292845	A	G	0.2532	0.2256	0.0349	1.08e-10	G	A	0.100985	0.0377496	0.00747062	0.746788
rs7944927	11	130490917	T	C	0.7819	0.2235	0.0392	1.232e-08	T	C	0.026346	0.0408777	0.519247	0.789511
rs10832013	11	13295353	T	G	0.6945	0.19	0.0326	5.875e-09	T	G	0.169807	0.0355943	1.83788e-06	0.696809
rs7479680	11	14154711	A	C	0.8563	-0.2422	0.0439	3.508e-08	C	A	0.126842	0.0470802	0.00705691	0.14343
rs10832301	11	14788964	A	G	0.4071	0.1909	0.0309	6.481e-10	A	G	0.0516344	0.0332968	0.120968	0.409851
rs1009244	11	15955615	T	C	0.473	0.1681	0.0305	3.642e-08	C	T	-0.0816522	0.0335587	0.0149705	0.525773
rs34315049	11	16216688	T	C	0.8803	-0.3162	0.0505	3.755e-10	C	T	0.116101	0.0512239	0.0234193	0.12257
rs2014408	11	16365282	T	C	0.2087	0.5169	0.0373	1.259e-43	T	C	0.192099	0.0400652	1.63086e-06	0.2128
rs17470652	11	16451712	A	G	0.6011	0.216	0.0309	2.716e-12	G	A	-0.0625699	0.0334622	0.0615041	0.39744
rs217754	11	16844274	A	T	0.7891	-0.2165	0.0386	2.045e-08	T	A	-0.0143708	0.0403566	0.72177	0.210905
rs7926335	11	16917869	T	C	0.2691	0.3135	0.0339	2.515e-20	T	C	0.0803033	0.0367647	0.028945	0.271886
rs12146652	11	17384542	A	C	0.6148	-0.3577	0.031	9e-31	A	C	-0.028528	0.0336546	0.396623	0.61848
rs145422110	11	1830431	T	C	0.0164	0.8506	0.13	6.127e-11	T	C	0.211637	0.138996	0.127857	0.0143071
rs56014530	11	1876157	A	G	0.3215	0.4269	0.0331	3.811e-38	A	G	0.180424	0.0350759	2.6948e-07	0.320903
rs569550	11	1887068	T	G	0.6037	-0.5765	0.0318	1.327e-73	G	T	0.185351	0.0337527	3.99196e-08	0.387288
rs78405116	11	1892562	T	G	0.0206	-0.724	0.1215	2.507e-09	T	G	-0.240829	0.125256	0.0545205	0.0177063
rs61868801	11	1907421	T	C	0.1567	-0.3268	0.0433	4.281e-14	T	C	-0.119325	0.0447626	0.00768271	0.158182
rs10766533	11	19224677	A	T	0.7108	0.2099	0.0337	4.686e-10	A	T	0.0806515	0.0366641	0.0278266	0.72163
rs73413011	11	1941481	T	C	0.7696	0.3494	0.0373	6.563e-21	C	T	-0.186008	0.0389102	1.75042e-06	0.232603
rs2089912	11	1950588	A	G	0.1719	-0.2615	0.0419	4.191e-10	G	A	0.0441409	0.0438339	0.313934	0.830047
rs56122367	11	1952004	A	G	0.2064	-0.2349	0.0391	1.795e-09	A	G	-0.100552	0.0400645	0.0120825	0.213313
rs112492	11	1989274	A	G	0.7436	0.2233	0.0363	7.307e-10	G	A	-0.130897	0.0376015	0.000499339	0.254061
rs217229	11	2015252	A	G	0.3236	0.3496	0.0326	8.88e-27	G	A	-0.103634	0.0351813	0.00322249	0.680844
rs12575785	11	2108794	T	C	0.2553	0.2005	0.0349	9.384e-09	T	C	-0.0106623	0.0375707	0.776569	0.257714
rs74048200	11	2120298	A	G	0.914	-0.422	0.0574	1.903e-13	G	A	0.0338181	0.0585265	0.563383	0.0884293
rs3741210	11	2169540	A	G	0.736	-0.2035	0.0354	9.259e-09	G	A	0.0708766	0.0373057	0.0574494	0.260723
rs1514086	11	22530162	A	G	0.9292	-0.4334	0.0594	2.954e-13	A	G	-0.262963	0.0665267	7.72901e-05	0.934763
rs28850910	11	27291960	A	G	0.319	-0.2072	0.0324	1.655e-10	A	G	-0.133189	0.0348111	0.000130257	0.330309
rs962369	11	27734420	T	C	0.6994	0.2233	0.0331	1.432e-11	C	T	-0.0672773	0.0354525	0.0577403	0.308901
rs871004	11	28512458	A	G	0.3481	0.2336	0.0317	1.648e-13	A	G	0.0627883	0.0345871	0.0694695	0.342508
rs11031051	11	30355707	A	C	0.6901	-0.2238	0.0327	7.725e-12	C	A	-0.0266195	0.0358764	0.458102	0.301841
rs56334134	11	31040126	A	G	0.6277	0.1733	0.0315	3.687e-08	G	A	-0.10857	0.034229	0.0015148	0.365729
rs7110547	11	32447347	C	G	0.6202	-0.2154	0.0314	6.758e-12	G	C	0.0572868	0.0338123	0.0902177	0.380566
rs10444285	11	45213514	A	G	0.7571	0.1935	0.0353	4.293e-08	A	G	-0.0870483	0.0386712	0.0243877	0.766001
rs11604310	11	45351420	T	C	0.1655	-0.2778	0.0411	1.458e-11	T	C	-0.0265371	0.0449694	0.555116	0.159126
rs12225704	11	46263640	A	G	0.7487	-0.2678	0.0355	4.285e-14	G	A	0.12075	0.038177	0.00156234	0.249446
rs10838644	11	47035761	A	G	0.7656	0.2034	0.0359	1.436e-08	A	G	0.132054	0.0386683	0.000637833	0.767242
rs142289341	11	47286723	A	T	0.076	0.5496	0.0603	7.492e-20	A	T	0.227895	0.0627708	0.000282855	0.0740985
rs7107356	11	47676170	A	G	0.4959	-0.4598	0.0301	1.63e-52	G	A	0.139397	0.0327442	2.07158e-05	0.506298
rs145224448	11	47790397	A	G	0.0564	0.4605	0.0669	5.645e-12	A	G	0.148814	0.0707786	0.0355087	0.0566302
rs9667596	11	48691193	T	C	0.8594	0.505	0.045	3.12e-29	C	T	-0.178396	0.0470442	0.000149428	0.140776
rs295604	11	55430698	A	G	0.4735	-0.2557	0.034	5.857e-14	NA	NA	NA	NA	NA	NA
rs72923992	11	57196949	A	G	0.0474	0.4133	0.0731	1.608e-08	A	G	0.233963	0.0787918	0.00298433	0.0454372
rs71484461	11	57488890	A	G	0.3253	-0.2545	0.0322	2.543e-15	A	G	-0.0490552	0.034813	0.158805	0.328344
rs78109339	11	57518851	T	C	0.0341	0.5053	0.091	2.841e-08	T	C	0.190779	0.0951742	0.0450159	0.0308464
rs2276153	11	58407740	C	G	0.757	0.3296	0.0351	6.555e-21	G	C	-0.0991317	0.038406	0.00984787	0.240493
rs7125196	11	61272565	T	C	0.8817	0.4422	0.0472	7.306e-21	C	T	-0.377186	0.0514106	2.19782e-13	0.113873
rs4980515	11	63744609	T	C	0.4993	0.2253	0.0303	9.725e-14	C	T	-0.0405246	0.0326939	0.215156	0.50258
rs588177	11	64024056	A	C	0.6871	-0.222	0.0327	1.214e-11	A	C	-0.0136376	0.0353117	0.699345	0.688272
rs117874826	11	64027666	A	C	0.9846	-0.7991	0.144	2.851e-08	NA	NA	NA	NA	NA	NA
rs2306363	11	65405600	T	G	0.2045	-0.4358	0.0376	5.243e-31	T	G	-0.27412	0.0404241	1.19621e-11	0.206802
rs149745326	11	65418439	A	T	0.0204	-0.7145	0.129	3.031e-08	A	T	-0.0767234	0.146853	0.601357	0.0155828
rs112437639	11	65531612	A	G	0.0201	-0.8638	0.1124	1.564e-14	A	G	-0.532384	0.128669	3.51081e-05	0.01662
rs679147	11	65644363	A	G	0.3311	0.2339	0.0322	4.025e-13	G	A	-0.169888	0.0346677	9.56951e-07	0.666083
rs56223609	11	66246863	A	G	0.0646	-0.3721	0.0629	3.379e-09	A	G	-0.15132	0.0673676	0.0246938	0.0638379
rs36027301	11	67809268	T	C	0.059	-0.4215	0.0669	2.99e-10	T	C	-0.096241	0.0698057	0.16799	0.0585638
rs314779	11	68097826	T	G	0.6951	-0.2117	0.0332	1.79e-10	G	T	0.00847647	0.0354543	0.811042	0.313173
rs12798693	11	69045735	A	G	0.5156	0.201	0.0311	9.697e-11	G	A	-0.0602537	0.0330612	0.068382	0.479976
rs67330701	11	69079707	T	C	0.0936	-0.3913	0.0563	3.63e-12	T	C	-0.201017	0.0586938	0.000615278	0.092061
rs7394746	11	69262428	T	C	0.5278	0.2276	0.0305	9.081e-14	C	T	-0.0697384	0.0327825	0.0333961	0.47389
rs501129	11	69323882	T	C	0.2855	-0.1851	0.0336	3.526e-08	T	C	0.0334021	0.0365317	0.360544	0.279261
rs10898037	11	69813728	A	G	0.7554	0.2207	0.0369	2.234e-09	A	G	0.0644818	0.0381318	0.0908338	0.755357
rs72931748	11	69825414	A	G	0.9015	0.3967	0.0529	6.401e-14	G	A	-0.0808371	0.0576119	0.160579	0.0891217
rs10501410	11	72088806	A	G	0.0692	0.4122	0.0607	1.102e-11	A	G	0.300711	0.0659354	5.10193e-06	0.0664544
rs7927515	11	76125330	A	C	0.3459	0.2271	0.0319	1.047e-12	A	C	0.0782764	0.0345547	0.0234962	0.345902
rs1985863	11	76328590	T	C	0.6531	0.1822	0.0321	1.448e-08	C	T	-0.0281899	0.0346457	0.41584	0.342341
rs871677	11	8738843	T	C	0.694	-0.1911	0.0341	2.05e-08	C	T	0.1301	0.0365131	0.000366594	0.297848
rs3763917	11	8819808	A	C	0.7969	0.2118	0.0376	1.819e-08	C	A	-0.0637258	0.0407847	0.118174	0.200852
rs564699	11	89200873	T	C	0.5357	-0.1801	0.0305	3.377e-09	T	C	0.000235235	0.0329603	0.994306	0.537289
rs2289124	11	89224477	A	G	0.1673	-0.308	0.0415	1.135e-13	A	G	0.134007	0.0445118	0.00260772	0.163352
rs77307969	11	9681095	T	C	0.0304	0.5802	0.0971	2.284e-09	T	C	0.344515	0.0912172	0.000158864	0.0334142
rs360153	11	9762274	T	C	0.4166	-0.3445	0.0306	1.733e-29	C	T	0.201507	0.0331335	1.19161e-09	0.576467
rs143435810	11	9782346	A	G	0.9742	-0.6053	0.0992	1.07e-09	G	A	0.296961	0.103769	0.0042135	0.0259339
rs360151	11	9793769	A	G	0.9048	0.3268	0.0515	2.161e-10	A	G	0.250512	0.056164	8.18662e-06	0.906257
rs139275268	11	9941176	T	C	0.9022	0.3857	0.0513	5.684e-14	C	T	-0.232244	0.0547057	2.18372e-05	0.100535
rs67885470	11	99998431	T	C	0.2094	-0.2087	0.038	4.124e-08	T	C	-0.0374131	0.0413299	0.365343	0.206388
rs5742643	12	102837863	T	C	0.2487	-0.2233	0.0349	1.525e-10	NA	NA	NA	NA	NA	NA
rs8181668	12	105843089	T	C	0.6079	-0.1689	0.0307	3.639e-08	T	C	-0.0714813	0.0334939	0.032831	0.602103
rs11112548	12	105871914	A	T	0.9556	0.5092	0.0768	3.343e-11	T	A	-0.161867	0.0812766	0.0464215	0.0450641
rs9634314	12	110406386	A	G	0.0765	-0.3924	0.0567	4.429e-12	A	G	-0.102179	0.0617354	0.0979037	0.0763373
rs11065129	12	110571845	A	G	0.5816	0.1743	0.0304	9.44e-09	G	A	-0.0940286	0.0331525	0.00456526	0.423152
rs61942627	12	111057896	T	C	0.0662	0.3595	0.0624	8.518e-09	T	C	0.16855	0.0676619	0.012737	0.0624018
rs12184466	12	111281636	T	C	0.1991	0.2992	0.0434	5.295e-12	T	C	0.190341	0.0453525	2.70693e-05	0.200522
rs7963641	12	111716718	A	G	0.1839	-0.4737	0.0394	2.507e-33	A	G	-0.27789	0.0426506	7.26275e-11	0.182777
rs7310615	12	111865049	C	G	0.4816	0.585	0.0306	1.318e-81	G	C	-0.402969	0.0329063	1.82151e-34	0.519062
rs734285	12	111883574	A	C	0.0323	-0.5212	0.0924	1.693e-08	A	C	-0.380509	0.0905183	2.62745e-05	0.0344584
rs615134	12	112003695	A	T	0.1118	-0.4491	0.0484	1.737e-20	A	T	-0.182807	0.0514559	0.000381396	0.115152
rs59036878	12	112603372	A	G	0.0651	-0.4458	0.062	6.563e-13	A	G	-0.237343	0.0674085	0.000430077	0.0634694
rs73207628	12	112694879	A	G	0.0279	-0.6449	0.0954	1.402e-11	A	G	-0.0947004	0.0979733	0.333748	0.0287059
rs4994424	12	113010232	T	C	0.2026	-0.2759	0.0401	6.006e-12	T	C	-0.130289	0.042857	0.00236549	0.198618
rs232923	12	113104241	C	G	0.523	-0.178	0.0304	4.577e-09	G	C	0.0651216	0.0329186	0.0479008	0.47413
rs7132088	12	113235279	T	C	0.4326	-0.2034	0.0322	2.585e-10	T	C	-0.160108	0.0329835	1.20987e-06	0.441967
rs7964325	12	115368787	C	G	0.2991	-0.3476	0.0328	2.886e-26	C	G	-0.120236	0.0356965	0.000756547	0.301205
rs4767288	12	115437761	A	G	0.319	0.2406	0.0327	1.971e-13	G	A	-0.0852439	0.0353854	0.0159967	0.687871
rs35472	12	115529956	T	C	0.1865	0.2326	0.0384	1.439e-09	T	C	0.0320618	0.0420143	0.445395	0.186604
rs77042120	12	115542322	T	C	0.0873	0.3229	0.0567	1.259e-08	T	C	0.2316	0.0612274	0.000155241	0.0812924
rs35444	12	115552437	A	G	0.6138	0.4368	0.031	3.467e-45	G	A	-0.22754	0.0336063	1.28505e-11	0.382804
rs10850440	12	115554889	T	C	0.13	-0.3896	0.0471	1.329e-16	T	C	-0.281625	0.0530342	1.09599e-07	0.111542
rs6490019	12	115920472	A	G	0.3796	-0.2897	0.0309	6.612e-21	G	A	0.190275	0.0337754	1.76793e-08	0.621797
rs6490036	12	116204658	A	T	0.1015	-0.3166	0.0498	2.032e-10	A	T	-0.27761	0.0548074	4.08411e-07	0.0994501
rs12368199	12	121472167	A	G	0.1522	-0.2338	0.0423	3.178e-08	A	G	-0.0164907	0.0456039	0.717646	0.154074
rs1169078	12	122416254	C	G	0.6879	-0.1971	0.0327	1.677e-09	G	C	0.0661133	0.0353212	0.0612394	0.312212
rs35754956	12	122511116	A	G	0.8713	-0.29	0.0476	1.083e-09	G	A	0.142197	0.0488075	0.00357525	0.130304
rs2417189	12	12626050	T	G	0.64	0.2429	0.0314	1.032e-14	T	G	0.0643775	0.0343851	0.0611735	0.644359
rs2024385	12	12888438	A	T	0.424	-0.2642	0.0306	5.876e-18	A	T	0.0143496	0.0331144	0.664774	0.427551
rs117206641	12	133086888	T	C	0.1108	0.3154	0.0499	2.664e-10	NA	NA	NA	NA	NA	NA
rs28621435	12	13860990	A	G	0.1151	-0.2976	0.0482	6.468e-10	A	G	0.0338375	0.052462	0.518935	0.112448
rs61912333	12	19554817	C	G	0.4968	0.1837	0.0304	1.573e-09	G	C	-0.0833841	0.0330071	0.0115296	0.509672
rs11044793	12	19878891	T	C	0.0922	0.2991	0.0523	1.054e-08	T	C	0.0641833	0.0569034	0.259349	0.0917648
rs1465091	12	20007597	A	C	0.1834	-0.3605	0.0389	1.753e-20	A	C	-0.0992205	0.0424565	0.0194408	0.182324
rs79177297	12	20043073	T	G	0.0689	0.342	0.0596	9.61e-09	T	G	-0.0511184	0.0664247	0.441556	0.0652332
rs17310240	12	20147892	T	C	0.2412	0.252	0.0355	1.301e-12	T	C	0.0367024	0.0378598	0.332333	0.24659
rs10743348	12	20154266	T	C	0.7297	0.2915	0.034	1.055e-17	T	C	0.199662	0.0368067	5.81593e-08	0.727278
rs10770612	12	20230639	A	G	0.7972	0.2881	0.0379	2.926e-14	G	A	0.0729535	0.0408853	0.0743694	0.200096
rs2417849	12	20276513	T	C	0.3559	0.2749	0.0314	1.821e-18	T	C	0.104485	0.03454	0.00248638	0.34775
rs73075659	12	20373541	A	G	0.6654	0.3962	0.0321	5.521e-35	G	A	-0.190891	0.0345889	3.41702e-08	0.346997
rs10841520	12	20586395	T	C	0.2052	-0.249	0.0379	4.971e-11	T	C	0.00452644	0.041255	0.912633	0.202927
rs7976167	12	24210599	T	C	0.6889	0.1784	0.0324	3.808e-08	C	T	-0.0455158	0.0355468	0.20039	0.309876
rs10842701	12	26436315	T	C	0.6455	0.1735	0.0316	4.11e-08	T	C	0.0853114	0.0342468	0.0127365	0.643532
rs2129869	12	26457650	A	T	0.7778	-0.2643	0.0361	2.443e-13	T	A	0.0577104	0.0396029	0.145055	0.219615
rs1948151	12	26459071	A	G	0.2779	-0.2249	0.0334	1.683e-11	A	G	-0.0349401	0.0364528	0.337811	0.279016
rs1098708	12	27321112	A	G	0.5423	-0.1969	0.0303	8.205e-11	G	A	0.139368	0.0328334	2.19002e-05	0.468705
rs78998485	12	434755	C	G	0.7443	-0.2449	0.0346	1.479e-12	G	C	0.0559347	0.0374145	0.134915	0.25789
rs11168223	12	48140381	T	C	0.8767	0.2539	0.046	3.488e-08	C	T	-0.0643194	0.0496235	0.194926	0.125003
rs61917619	12	48144520	C	G	0.3792	0.1963	0.0311	2.968e-10	C	G	0.0876947	0.0336702	0.00920099	0.387009
rs11168251	12	48209663	A	G	0.2343	-0.2934	0.036	3.933e-16	A	G	-0.0834441	0.0383776	0.0296847	0.240087
rs61917655	12	48210787	T	C	0.1014	0.3427	0.0514	2.68e-11	T	C	0.153916	0.0565298	0.006475	0.094674
rs11168254	12	48213942	T	G	0.0588	0.416	0.0689	1.534e-09	T	G	0.156202	0.0742762	0.0354686	0.0533106
rs117913411	12	48254353	A	T	0.0376	0.5558	0.0841	3.828e-11	A	T	0.22289	0.0922282	0.0156621	0.0337082
rs4760701	12	48698518	A	G	0.788	-0.2932	0.0369	1.952e-15	G	A	-0.0195798	0.0398012	0.622763	0.215288
rs10875907	12	49389410	A	G	0.0191	-0.7158	0.1219	4.279e-09	A	G	-0.201517	0.119134	0.0907391	0.0198462
rs60121503	12	50088747	C	G	0.0843	-0.3291	0.0543	1.398e-09	C	G	-0.1228	0.0589397	0.0372078	0.0838644
rs11169225	12	50345671	A	T	0.1983	0.2387	0.0379	2.859e-10	A	T	0.179161	0.0408118	1.13453e-05	0.201183
rs12426261	12	50573037	A	G	0.3792	0.3775	0.0309	2.314e-34	G	A	-0.186022	0.0338797	4.00944e-08	0.628793
rs35246492	12	50661755	A	G	0.069	0.3759	0.0641	4.608e-09	A	G	0.158664	0.0652845	0.0150853	0.0682719
rs61926302	12	51164363	T	C	0.9562	0.614	0.0773	1.974e-15	C	T	-0.342559	0.084573	5.11387e-05	0.0397183
rs12369033	12	53442956	C	G	0.709	0.2516	0.0336	6.59e-14	C	G	0.177568	0.0361787	9.20554e-07	0.71344
rs7315980	12	53449321	A	G	0.0825	0.4804	0.0558	7.353e-18	A	G	0.0965054	0.059294	0.103617	0.0844525
rs7134677	12	54441498	T	C	0.2978	-0.3851	0.0332	4.456e-31	T	C	-0.0859619	0.0358485	0.0164893	0.298092
rs10876539	12	54527654	A	G	0.5036	0.1674	0.0303	3.293e-08	G	A	-0.00128037	0.032891	0.968948	0.49395
rs10437954	12	58003922	A	G	0.9069	-0.4101	0.0534	1.599e-14	A	G	-0.0657794	0.0568923	0.247597	0.907379
rs2169987	12	58012111	A	G	0.3367	0.181	0.0317	1.15e-08	A	G	0.0432219	0.0347729	0.213878	0.332377
rs7306710	12	66376091	T	C	0.481	-0.2429	0.0303	1.025e-15	C	T	0.0444977	0.0330027	0.177562	0.517304
rs4143175	12	67782397	T	C	0.2409	0.2187	0.0352	5.104e-10	C	T	-0.0801165	0.0383103	0.0365071	0.757413
rs61929307	12	69997422	T	G	0.655	-0.1895	0.0315	1.788e-09	G	T	0.0890796	0.0345715	0.00997637	0.340367
rs11178008	12	70364874	T	C	0.2347	0.225	0.0353	1.818e-10	T	C	0.0182326	0.0390136	0.640258	0.227921
rs7963801	12	79685226	T	C	0.4221	-0.2362	0.0311	2.873e-14	C	T	0.0745117	0.0332503	0.0250317	0.569433
rs4842266	12	79951566	A	G	0.6868	-0.2342	0.0327	7.919e-13	A	G	-0.0862717	0.0355843	0.0153332	0.695393
rs1427829	12	89760744	A	G	0.4515	-0.1724	0.0302	1.123e-08	G	A	0.0706381	0.0329553	0.0320781	0.547007
rs11105285	12	89824040	T	C	0.2089	0.2138	0.0381	2.021e-08	T	C	0.0911854	0.0421618	0.0305618	0.196249
rs10777178	12	89906229	T	C	0.287	0.2328	0.0331	2.137e-12	C	T	-0.000326131	0.0362333	0.992818	0.713192
rs17249754	12	90060586	A	G	0.1683	-0.8446	0.0403	1.25e-97	A	G	-0.172422	0.0436326	7.76367e-05	0.170049
rs11609503	12	90061559	A	G	0.1311	0.353	0.0451	4.989e-15	A	G	0.188838	0.0493664	0.000130697	0.126454
rs61926785	12	90103560	C	G	0.897	-0.3312	0.0527	3.18e-10	G	C	0.113843	0.0557055	0.040988	0.100701
rs4842679	12	90113181	A	G	0.3163	0.3834	0.0329	1.833e-31	A	G	0.0779492	0.0355596	0.0283756	0.312678
rs116990534	12	90174142	T	G	0.0315	-0.578	0.0929	4.889e-10	T	G	-0.17764	0.0924457	0.0546621	0.032352
rs17836902	12	90269939	T	C	0.9615	0.6384	0.0837	2.347e-14	C	T	-0.112203	0.086341	0.193763	0.0377175
rs74851539	12	90270316	A	G	0.0372	-0.7484	0.0815	4.292e-20	A	G	0.0183708	0.0870129	0.832788	0.0376613
rs78076612	12	90368040	A	T	0.024	-0.6319	0.1124	1.875e-08	A	T	-0.245405	0.125516	0.0505645	0.0202942
rs149193253	12	90418172	T	G	0.9788	-0.8476	0.1184	8.065e-13	G	T	-0.064707	0.129496	0.617298	0.017093
rs10858948	12	90478651	A	G	0.495	-0.1748	0.0298	4.719e-09	NA	NA	NA	NA	NA	NA
rs9549328	13	113636156	T	C	0.2305	0.2915	0.0362	7.911e-16	T	C	0.100364	0.0390463	0.0101597	0.227932
rs7331680	13	115000650	T	G	0.1491	0.4101	0.0423	3.352e-22	T	G	0.121569	0.0459611	0.00816889	0.148698
rs2480171	13	21559858	T	C	0.1221	0.2909	0.0467	4.69e-10	C	T	-0.051908	0.0515564	0.314022	0.886378
rs6490667	13	22263950	T	C	0.6548	0.1841	0.0318	7.111e-09	C	T	-0.00162988	0.0347535	0.962594	0.344927
rs606950	13	22298923	A	G	0.6163	0.2704	0.0311	3.232e-18	A	G	0.178397	0.0338007	1.30822e-07	0.613404
rs648231	13	22422360	A	G	0.3767	-0.1739	0.0312	2.533e-08	A	G	-0.116895	0.033774	0.00053812	0.379898
rs61948066	13	25255212	T	G	0.1206	0.2805	0.0468	2.07e-09	T	G	0.236227	0.0503461	2.70671e-06	0.119643
rs1331012	13	27115424	T	G	0.2703	0.2043	0.0338	1.493e-09	T	G	0.0774104	0.036891	0.0358751	0.270397
rs1831798	13	27876294	T	C	0.677	0.178	0.0321	2.875e-08	T	C	0.11726	0.0352202	0.000870671	0.685198
rs9507885	13	27951090	T	C	0.0953	-0.3208	0.0542	3.233e-09	T	C	-0.176569	0.056982	0.00194418	0.0948791
rs7338758	13	30137828	T	C	0.2448	0.3552	0.0352	7.016e-24	C	T	-0.119549	0.038568	0.00193755	0.764573
rs9532243	13	32191408	A	C	0.4839	0.2241	0.03	8.169e-14	C	A	-0.00359732	0.0327468	0.912527	0.511504
rs2065498	13	41893105	T	G	0.1706	-0.2934	0.0403	3.359e-13	G	T	0.101737	0.0440509	0.0209148	0.834666
rs73187288	13	42738672	A	C	0.8909	-0.2766	0.0483	1.043e-08	C	A	0.0365197	0.0523101	0.485092	0.11051
rs7491248	13	47180671	A	G	0.2239	0.2163	0.0362	2.375e-09	A	G	0.0551437	0.0393085	0.160665	0.224316
rs912434	13	47189928	T	G	0.7594	0.234	0.0351	2.471e-11	T	G	0.0903774	0.0379457	0.0172314	0.754735
rs9526707	13	51489186	A	G	0.3216	-0.2039	0.0323	2.768e-10	A	G	-0.0702933	0.034901	0.0440028	0.327097
rs75961402	13	56398286	A	G	0.1534	0.2659	0.0418	1.945e-10	A	G	0.101467	0.0452333	0.0248862	0.15518
rs17245822	13	73131694	A	C	0.6267	-0.1899	0.0312	1.152e-09	C	A	0.118728	0.0341506	0.000507934	0.373317
rs78474310	13	73826901	A	G	0.9552	-0.4699	0.0734	1.512e-10	G	A	0.0728173	0.077896	0.349892	0.0462803
rs6562778	13	74223828	A	G	0.4589	0.178	0.0304	4.955e-09	G	A	-0.0104441	0.0330061	0.751678	0.540389
rs1215469	13	80707408	A	C	0.2297	-0.2124	0.0365	6.163e-09	C	A	0.113516	0.0392258	0.00380512	0.771174
rs12050196	14	100139434	T	C	0.5459	0.2128	0.031	6.314e-12	T	C	0.0936297	0.0331661	0.00475737	0.541139
rs10138664	14	100215595	A	G	0.6295	0.1948	0.0311	3.718e-10	A	G	0.0985497	0.0338263	0.00357557	0.625781
rs11160546	14	100233353	T	C	0.6598	0.1991	0.0317	3.555e-10	T	C	0.0444079	0.0346597	0.200106	0.657349
rs8014182	14	103859962	T	C	0.1324	-0.3339	0.0444	5.228e-14	T	C	-0.156755	0.0495111	0.00154549	0.125538
rs1569951	14	23607271	T	C	0.4885	0.1875	0.0314	2.397e-09	T	C	0.0659001	0.0333055	0.0478566	0.491176
rs12050260	14	23761094	T	C	0.3545	0.2275	0.0323	1.746e-12	C	T	-0.0401829	0.0346381	0.246018	0.649581
rs365990	14	23861811	A	G	0.6342	0.225	0.0312	5.952e-13	G	A	0.0901897	0.0338711	0.00775163	0.370091
rs61731179	14	23869993	A	G	0.0531	0.4636	0.0749	6.044e-10	A	G	-0.00829167	0.0752099	0.912214	0.0541547
rs17115145	14	30122409	T	C	0.3967	0.1775	0.0307	7.386e-09	T	C	0.105656	0.0335234	0.0016235	0.401877
rs2273171	14	31381351	T	C	0.5235	-0.1668	0.03	2.644e-08	C	T	0.0716584	0.0327745	0.0287873	0.477555
rs8904	14	35871217	A	G	0.3678	0.3061	0.0314	1.713e-22	A	G	0.0800549	0.0340376	0.0186761	0.361654
rs2415290	14	35886955	T	C	0.762	0.2397	0.0355	1.386e-11	T	C	-0.0197735	0.0385409	0.607916	0.761272
rs12147633	14	35901867	T	C	0.0342	-0.538	0.0903	2.595e-09	T	C	-0.0705739	0.0923269	0.444635	0.0340773
rs1169024	14	36281363	T	C	0.5135	0.2133	0.0308	4.492e-12	T	C	0.023545	0.0330039	0.475597	0.514182
rs34983854	14	39858442	A	G	0.6028	-0.2056	0.0307	2.055e-11	G	A	-0.00130423	0.0333628	0.968817	0.403419
rs72683923	14	50735947	T	C	0.9788	0.9587	0.1101	3.08e-18	C	T	-0.525674	0.116251	6.13353e-06	0.0202275
rs3783412	14	50856641	A	G	0.5296	0.2048	0.0305	1.854e-11	G	A	-0.113671	0.0330145	0.000575311	0.467872
rs12587025	14	51158479	A	G	0.8591	0.2803	0.0439	1.656e-10	G	A	-0.184657	0.0485855	0.000144362	0.132086
rs7161281	14	53350479	A	G	0.2891	-0.2815	0.0332	2.34e-17	G	A	0.100557	0.0363297	0.0056424	0.714783
rs147767029	14	53417839	T	C	0.0529	-0.5147	0.0709	3.73e-13	T	C	-0.185068	0.0796578	0.0201645	0.0454025
rs35413927	14	53420358	A	G	0.6946	-0.3002	0.0328	5.25e-20	G	A	0.144344	0.0356255	5.087e-05	0.303779
rs57140819	14	68018247	C	G	0.8268	0.2415	0.0398	1.298e-09	G	C	-0.0888571	0.0432639	0.0399928	0.172397
rs11847049	14	69259406	C	G	0.7834	-0.2272	0.0364	4.443e-10	G	C	0.0939092	0.0399465	0.0187304	0.213988
rs227426	14	70456664	T	G	0.561	0.186	0.0303	8.586e-10	T	G	0.215548	0.0331325	7.75681e-11	0.56239
rs8003103	14	71451265	A	G	0.3447	-0.1755	0.0319	3.599e-08	A	G	-0.0242094	0.0348586	0.487367	0.347365
rs75906312	14	72408523	A	G	0.8979	-0.2883	0.0528	4.664e-08	G	A	0.177384	0.0537835	0.000973584	0.104497
rs11623535	14	72462381	A	G	0.7439	0.2095	0.0343	1.022e-09	A	G	0.143933	0.0376594	0.000132429	0.747886
rs3815460	14	73422259	C	G	0.8976	-0.285	0.05	1.208e-08	G	C	0.0446097	0.0540724	0.409373	0.101474
rs11159091	14	75074316	A	G	0.4615	0.1978	0.0303	6.792e-11	A	G	0.119948	0.0328828	0.00026462	0.458893
rs7156903	14	94466910	T	G	0.3723	-0.1945	0.0313	5.362e-10	T	G	-0.0118382	0.0339104	0.727013	0.378526
rs7154723	14	98590629	A	G	0.385	0.253	0.0309	2.721e-16	A	G	-0.0210531	0.033695	0.532094	0.382308
rs4965529	15	100145224	A	C	0.1705	-0.2728	0.0403	1.266e-11	A	C	-0.114103	0.0432396	0.00831931	0.173996
rs11629850	15	40317075	A	G	0.5287	0.2297	0.0301	2.255e-14	A	G	0.137302	0.0328641	2.94378e-05	0.528966
rs28866311	15	41442195	T	G	0.5263	-0.2762	0.0302	5.453e-20	G	T	0.124908	0.0328413	0.000142787	0.475652
rs80024738	15	41591475	A	G	0.059	0.3884	0.0648	2.019e-09	A	G	0.134717	0.0709074	0.0574481	0.0571269
rs116390713	15	41849686	A	T	0.1307	-0.301	0.0475	2.255e-10	A	T	-0.197921	0.0490837	5.52535e-05	0.133981
rs4924570	15	41974660	T	C	0.6287	-0.211	0.0314	1.801e-11	C	T	0.160668	0.0341694	2.57684e-06	0.369897
rs11549015	15	42235316	T	C	0.1684	0.222	0.0407	4.939e-08	T	C	0.130622	0.043845	0.00289055	0.166378
rs4775769	15	48939888	T	G	0.0945	-0.4162	0.0517	7.757e-16	G	T	-0.168051	0.0565488	0.00296108	0.907296
rs3098186	15	50810621	T	C	0.5156	-0.2422	0.0303	1.411e-15	T	C	-0.0377177	0.0328748	0.251254	0.519072
rs2118784	15	51451185	A	C	0.2698	0.1906	0.0338	1.78e-08	A	C	0.0970522	0.0371238	0.00894211	0.266233
rs17730281	15	53907948	A	G	0.2257	-0.1999	0.0358	2.382e-08	A	G	-0.105257	0.0392197	0.00728015	0.224485
rs12324180	15	63323779	T	G	0.4249	0.1774	0.0305	6.154e-09	G	T	0.0175588	0.0333252	0.598269	0.578337
rs2652812	15	63406170	T	C	0.7544	-0.2516	0.0353	1.027e-12	T	C	0.019535	0.0389018	0.615555	0.766402
rs61608816	15	66864975	T	C	0.3381	-0.185	0.0322	9.339e-09	C	T	0.104685	0.0348809	0.00268953	0.670481
rs7165200	15	66937421	A	G	0.4398	0.2011	0.0302	2.869e-11	A	G	0.158425	0.0329501	1.52553e-06	0.443258
rs74026308	15	74223646	T	G	0.1594	0.2438	0.0412	3.277e-09	T	G	0.0812681	0.0449872	0.0708462	0.156916
rs8039957	15	74664851	A	G	0.1434	0.2818	0.0428	4.749e-11	G	A	-0.0967251	0.0472757	0.0407599	0.860582
rs60001770	15	75063195	A	T	0.0493	0.4803	0.0749	1.388e-10	A	T	0.238727	0.0799978	0.00284389	0.044792
rs34282744	15	75073172	C	G	0.9395	-0.3796	0.0661	9.101e-09	G	C	0.248278	0.0699178	0.000383871	0.0582912
rs11636952	15	75114322	T	C	0.3141	0.5313	0.0328	4.224e-59	C	T	-0.313393	0.0356449	1.48028e-18	0.694613
rs112133483	15	75233040	T	G	0.9322	-0.3764	0.0657	1.013e-08	G	T	0.225148	0.0667635	0.000745524	0.0671871
rs2627316	15	81042816	A	G	0.5306	-0.3327	0.0302	2.79e-28	G	A	0.189787	0.0328271	7.41883e-09	0.471312
rs8041380	15	85645452	C	G	0.1325	-0.2999	0.0457	5.322e-11	G	C	0.134832	0.0483625	0.00530476	0.867405
rs3743157	15	85680532	A	C	0.1669	0.293	0.0404	4.201e-13	A	C	0.0590143	0.0439777	0.179626	0.168837
rs8024518	15	85961551	A	G	0.1336	-0.3026	0.0442	7.366e-12	A	G	-0.0863314	0.0483202	0.0739957	0.131898
rs11632436	15	86295286	C	G	0.5035	0.222	0.0302	1.958e-13	C	G	0.153738	0.0328731	2.91693e-06	0.502266
rs78550103	15	90027296	A	G	0.1489	-0.2842	0.0431	4.451e-11	A	G	-0.186039	0.0471107	7.8516e-05	0.14171
rs28611491	15	90641809	T	C	0.0814	0.3343	0.0576	6.54e-09	T	C	-0.015519	0.0620933	0.802642	0.0761592
rs7402264	15	91395480	A	T	0.7079	0.265	0.0374	1.285e-12	A	T	0.0577093	0.0382537	0.131404	0.711598
rs12904679	15	91401467	T	G	0.1216	-0.4337	0.0477	9.45e-20	T	G	-0.174377	0.0500807	0.000497957	0.12254
rs56340611	15	91407618	T	C	0.9462	0.467	0.0751	5.1e-10	C	T	-0.219647	0.0738311	0.0029303	0.0550071
rs138682554	15	91427692	A	G	0.0284	0.8943	0.1013	1.058e-18	A	G	0.210277	0.10765	0.0507807	0.0263995
rs4932373	15	91429287	A	C	0.6742	-0.635	0.0328	2.49e-83	C	A	0.290357	0.0348824	8.5713e-17	0.325251
rs12904445	15	91480010	A	C	0.0903	-0.3739	0.0531	1.881e-12	A	C	-0.169235	0.058355	0.00373092	0.0870383
rs11074093	15	93222897	T	C	0.5896	-0.1924	0.0309	4.583e-10	T	C	0.0104121	0.0335053	0.755983	0.583733
rs12906962	15	95312071	T	C	0.676	-0.2653	0.0325	3.277e-16	C	T	0.243596	0.0353284	5.39699e-12	0.318782
rs2246754	15	96767312	T	C	0.2107	0.2498	0.0368	1.17e-11	T	C	0.0720676	0.0401765	0.0728505	0.212131
rs12901664	15	98338524	T	C	0.3464	0.1823	0.0318	9.596e-09	T	C	0.07086	0.0346285	0.0407293	0.33717
rs7198817	16	11945778	A	C	0.6323	-0.1824	0.0313	5.994e-09	A	C	-0.0526075	0.0339772	0.121548	0.635462
rs11641374	16	1347717	A	C	0.5995	-0.1943	0.0309	3.26e-10	A	C	-0.0380726	0.0335062	0.255838	0.592637
rs4984836	16	1481797	A	G	0.1188	0.2742	0.0475	7.782e-09	G	A	-0.159602	0.0500461	0.00142744	0.877228
rs3915499	16	15910743	A	G	0.3187	-0.2065	0.0322	1.364e-10	A	G	-0.00207548	0.035301	0.953116	0.315853
rs113097793	16	2037831	A	G	0.1919	-0.2177	0.0386	1.688e-08	A	G	-0.133648	0.0417018	0.00135151	0.189668
rs77924615	16	20392332	A	G	0.1986	-0.4081	0.039	1.123e-25	A	G	-0.282163	0.0414084	9.51223e-12	0.197869
rs55662859	16	2052806	A	G	0.0974	0.3087	0.0541	1.15e-08	A	G	0.0504932	0.0577296	0.381766	0.0906008
rs28590346	16	2080653	A	T	0.6597	-0.2709	0.0332	3.365e-16	T	A	0.0880793	0.0345359	0.0107617	0.342091
rs34165865	16	2087785	T	C	0.7998	0.2269	0.039	6.123e-09	C	T	-0.206515	0.0412983	5.72174e-07	0.200002
rs7186298	16	21088031	T	C	0.4295	-0.2315	0.0302	1.882e-14	T	C	-0.092222	0.0330196	0.00522354	0.429896
rs139982960	16	2115033	T	C	0.9304	-0.3729	0.0652	1.083e-08	C	T	0.18231	0.0656151	0.00546196	0.0704378
rs149048921	16	2116313	A	G	0.0222	0.7109	0.1133	3.533e-10	A	G	0.337005	0.115701	0.00358318	0.0215935
rs6497759	16	24801737	A	G	0.1935	-0.3272	0.0381	8.788e-18	A	G	-0.123803	0.0412406	0.00268274	0.196283
rs6565174	16	30111904	A	C	0.1121	-0.2882	0.0484	2.566e-09	C	A	0.146416	0.0508255	0.00396767	0.883297
rs2379829	16	3538873	C	G	0.7304	-0.2678	0.0342	4.482e-15	C	G	-0.17527	0.0369715	2.13168e-06	0.733413
rs879619	16	4015046	A	G	0.1414	-0.2982	0.0444	1.821e-11	A	G	-0.163164	0.0479696	0.000670531	0.135581
rs74551774	16	4038528	A	G	0.0789	0.3374	0.0589	1.035e-08	A	G	0.0385403	0.0595637	0.517604	0.0838681
rs7203473	16	4140231	C	G	0.1059	-0.3271	0.0489	2.248e-11	C	G	-0.150951	0.0540768	0.00524837	0.102873
rs79092282	16	4351143	T	C	0.1568	-0.2645	0.045	4.018e-09	T	C	-0.00136669	0.0444711	0.975483	0.160953
rs75345455	16	4419854	T	C	0.054	-0.494	0.0745	3.262e-11	T	C	-0.107524	0.0734673	0.143315	0.0548348
rs1298104	16	4436445	A	G	0.0999	0.3354	0.0516	8.136e-11	G	A	-0.0393136	0.0542034	0.46827	0.897543
rs2404282	16	4753624	A	G	0.5094	0.2087	0.0302	5.022e-12	A	G	0.0863439	0.0328758	0.00863098	0.511477
rs7186281	16	4879255	T	G	0.914	0.3386	0.0539	3.229e-10	G	T	-0.118932	0.0585087	0.0420821	0.0862414
rs12446456	16	4922201	T	C	0.4274	-0.3003	0.0302	2.97e-23	T	C	-0.0940095	0.0331955	0.00462642	0.426511
rs10468291	16	49768046	A	C	0.5688	-0.1868	0.0305	9.383e-10	A	C	-0.0736791	0.0331129	0.0260765	0.570946
rs34941092	16	50550137	A	G	0.1498	-0.3225	0.0425	3.234e-14	A	G	-0.117825	0.0458854	0.0102352	0.149513
rs62039771	16	51565828	T	G	0.0985	0.332	0.0509	6.616e-11	T	G	0.182627	0.0544167	0.000790724	0.101772
rs34869093	16	51757242	A	G	0.6281	-0.2197	0.0312	1.844e-12	G	A	0.0988992	0.0338924	0.00352292	0.375311
rs8045957	16	51771624	T	C	0.2589	-0.1874	0.0344	4.982e-08	T	C	-0.0879855	0.0373416	0.0184625	0.260314
rs2060664	16	60652439	T	C	0.7484	0.216	0.0345	4.058e-10	C	T	-0.140405	0.0377063	0.00019642	0.249932
rs4496141	16	65270392	T	G	0.57	0.1803	0.0302	2.278e-09	T	G	-0.0518604	0.0330465	0.116576	0.572202
rs3843712	16	66934153	T	C	0.8997	-0.3399	0.0506	1.909e-11	C	T	0.181778	0.0558488	0.00113485	0.0949782
rs4783585	16	67267279	A	G	0.084	-0.3282	0.059	2.693e-08	G	A	0.108314	0.0602781	0.0723514	0.918671
rs12596945	16	69780819	A	C	0.6604	0.1874	0.0321	5.033e-09	A	C	0.0188922	0.0345636	0.584659	0.662576
rs12149704	16	69789516	A	G	0.0633	0.5877	0.0684	8.565e-18	A	G	-0.221146	0.0694249	0.00144583	0.0628013
rs235987	16	71249346	T	C	0.2349	0.2408	0.0355	1.113e-11	T	C	0.0608727	0.0387541	0.116244	0.233399
rs952160	16	71965725	T	C	0.6534	-0.181	0.0315	9.49e-09	C	T	0.0509693	0.0342473	0.136681	0.35378
rs9630625	16	72496681	T	C	0.1151	0.308	0.0471	6.249e-11	T	C	0.0289413	0.0513373	0.572926	0.115353
rs62055084	16	73097845	T	C	0.2682	0.2966	0.0367	5.944e-16	T	C	0.0796366	0.0374856	0.0336332	0.271912
rs1012089	16	74171973	C	G	0.4752	-0.192	0.0302	1.95e-10	G	C	0.0768998	0.0328301	0.0191636	0.525616
rs4888408	16	75432824	A	G	0.5855	0.3653	0.0307	1.415e-32	A	G	0.0525204	0.0333375	0.115162	0.596935
rs2549732	16	80861676	A	G	0.0713	-0.4547	0.059	1.27e-14	A	G	-0.11745	0.0644673	0.0684787	0.0696008
rs10493891	16	81510742	T	C	0.2792	-0.277	0.0335	1.277e-16	T	C	-0.167633	0.0366553	4.80596e-06	0.277891
rs28612761	16	81591136	A	T	0.6763	0.2462	0.0325	3.928e-14	T	A	-0.173621	0.0350964	7.54352e-07	0.327308
rs4503787	16	81624839	A	C	0.4872	0.182	0.0307	3.092e-09	A	C	0.101792	0.0332367	0.00219418	0.485522
rs7500448	16	83045790	A	G	0.7467	0.2227	0.035	1.978e-10	G	A	0.255228	0.0379281	1.71032e-11	0.253121
rs7187540	16	85318302	A	C	0.3351	-0.1951	0.0341	1.023e-08	A	C	-0.0641528	0.0349845	0.0666932	0.34009
rs11862847	16	86172857	A	G	0.4738	-0.1683	0.0301	2.293e-08	A	G	-0.0689784	0.0327562	0.0352219	0.477954
rs3851018	16	86437811	C	G	0.5693	0.1918	0.0309	5.399e-10	C	G	0.0212473	0.0333873	0.524523	0.572063
rs6540125	16	87993889	T	G	0.3411	0.2042	0.0317	1.212e-10	G	T	-0.0936506	0.0348222	0.00715882	0.668076
rs908951	16	89697625	T	C	0.4378	-0.2261	0.0315	7.135e-13	T	C	-0.133612	0.0332605	5.89309e-05	0.427211
rs11650511	17	1337960	T	C	0.4377	0.2431	0.0314	1.067e-14	T	C	0.081705	0.0330474	0.0134234	0.435185
rs11868035	17	17715101	A	G	0.297	0.1872	0.0332	1.761e-08	A	G	0.0658676	0.0361263	0.068266	0.291769
rs4925159	17	18185510	A	G	0.4246	0.2174	0.0305	9.655e-13	A	G	0.111624	0.0330792	0.000739772	0.429687
rs8065350	17	1957597	A	G	0.2516	0.2202	0.0371	2.894e-09	A	G	0.118586	0.0389972	0.00235912	0.240991
rs4480845	17	1958609	T	C	0.3652	0.3156	0.0316	1.845e-23	C	T	-0.117201	0.0343478	0.000644607	0.640083
rs7218708	17	19926836	A	G	0.4831	-0.1781	0.0303	4.379e-09	G	A	0.0785109	0.0327503	0.0165194	0.521003
rs11655099	17	2056647	T	C	0.875	0.2859	0.0462	5.965e-10	C	T	-0.0342225	0.0497618	0.491625	0.123082
rs61576608	17	2243136	A	C	0.3825	-0.1794	0.0313	9.761e-09	A	C	-0.1028	0.0337669	0.00233167	0.38422
rs704	17	26694861	A	G	0.4761	-0.1694	0.0301	1.94e-08	A	G	-0.0715099	0.0327415	0.0289581	0.475699
rs1551355	17	30032420	T	C	0.2334	0.2098	0.0356	3.886e-09	T	C	0.149343	0.0389057	0.000123779	0.228935
rs9899540	17	30777924	A	T	0.3999	0.2011	0.0316	1.865e-10	T	A	-0.0292339	0.0338869	0.388309	0.609624
rs4793069	17	40801187	A	G	0.938	0.3742	0.0663	1.674e-08	A	G	0.0878476	0.0740431	0.23545	0.948667
rs9894486	17	42818395	T	C	0.4371	0.2053	0.0306	2.085e-11	T	C	0.032828	0.0331312	0.321761	0.433333
rs894685	17	43055039	A	G	0.7414	0.2288	0.0356	1.245e-10	G	A	-0.0674129	0.0381533	0.0772474	0.257235
rs7213273	17	43155914	A	G	0.655	-0.4	0.0315	6.24e-37	A	G	-0.186337	0.0344584	6.39595e-08	0.652617
rs5026009	17	43189359	T	C	0.8023	0.3297	0.0388	1.898e-17	C	T	-0.103773	0.0418399	0.0131301	0.19677
rs7224944	17	43202188	T	C	0.1605	-0.2455	0.0415	3.266e-09	T	C	-0.106239	0.0448653	0.0178879	0.163332
rs71369807	17	43245240	C	G	0.0414	0.7596	0.0804	3.296e-21	C	G	0.150205	0.0842555	0.074632	0.0417524
rs7214310	17	43281946	T	C	0.6236	-0.2473	0.0324	2.187e-14	T	C	-0.0444815	0.0342715	0.194318	0.624873
rs55943044	17	43872228	A	G	0.2211	-0.2639	0.0379	3.295e-12	A	G	-0.100706	0.0392108	0.0102204	0.225446
rs35732828	17	44833217	A	C	0.1649	0.4092	0.0437	7.343e-21	A	C	0.105516	0.0444072	0.0174978	0.162757
rs12452064	17	44868187	A	G	0.4365	-0.1966	0.0309	2.056e-10	A	G	-0.0248864	0.0334033	0.456256	0.430767
rs4968281	17	44950122	T	C	0.2638	-0.2541	0.0355	7.945e-13	C	T	-0.0406155	0.0372393	0.275423	0.739325
rs17608766	17	45013271	T	C	0.8555	-0.6903	0.0433	2.479e-57	C	T	0.0555194	0.0462013	0.229487	0.146652
rs908359	17	45281324	T	C	0.2651	-0.1926	0.0341	1.621e-08	T	C	-0.0771118	0.0373194	0.0388045	0.260395
rs139041918	17	45537171	T	C	0.074	-0.3368	0.0589	1.073e-08	NA	NA	NA	NA	NA	NA
rs79553110	17	45675925	A	G	0.9539	-0.7962	0.0789	5.877e-24	G	A	0.0516715	0.0809261	0.523147	0.0473086
rs1808192	17	45794706	A	G	0.3365	-0.1842	0.0324	1.378e-08	G	A	0.0150608	0.0347598	0.66481	0.667884
rs11651698	17	45932303	A	T	0.8363	-0.3589	0.0408	1.399e-18	T	A	0.129236	0.0445727	0.00373862	0.162487
rs58848175	17	46043282	A	G	0.6218	0.2177	0.0311	2.648e-12	G	A	-0.0852872	0.0338056	0.0116408	0.379786
rs72827805	17	46349432	T	C	0.9008	0.4446	0.0503	9.684e-19	C	T	-0.123209	0.0565171	0.0292567	0.0930676
rs7406910	17	46688256	T	C	0.0884	-0.4347	0.0533	3.387e-16	C	T	0.0920485	0.0577199	0.110771	0.912071
rs79917357	17	46824674	A	G	0.1752	0.298	0.0403	1.401e-13	A	G	0.0819196	0.0427675	0.0554347	0.178218
rs1057902	17	47005588	T	C	0.527	0.198	0.03	4.183e-11	T	C	0.117903	0.0328435	0.000330947	0.523989
rs62078433	17	47165905	A	G	0.9534	-0.4287	0.0763	1.935e-08	G	A	0.109904	0.0766856	0.151809	0.0479285
rs72835405	17	47207658	T	C	0.2305	-0.2157	0.0369	4.845e-09	T	C	-0.159247	0.0387996	4.05644e-05	0.235034
rs28412876	17	47454515	T	G	0.3791	0.2641	0.0311	1.957e-17	T	G	0.199789	0.033936	3.93371e-09	0.377749
rs76026873	17	47459646	A	C	0.8788	0.3071	0.047	6.148e-11	C	A	-0.110318	0.051251	0.0313587	0.117285
rs12944684	17	47509486	C	G	0.3312	0.3099	0.0321	5.226e-22	C	G	0.194112	0.0347639	2.35761e-08	0.33325
rs2671661	17	47528562	T	C	0.2716	-0.2727	0.0352	1.018e-14	C	T	0.0993229	0.0372929	0.00773803	0.731121
rs2257205	17	56448297	T	C	0.1083	-0.27	0.0486	2.856e-08	T	C	-0.201877	0.0537113	0.000170956	0.10298
rs2611774	17	56732304	A	G	0.338	0.2193	0.032	6.848e-12	A	G	0.139142	0.0347197	6.13699e-05	0.335468
rs71355297	17	568515	T	C	0.2262	0.1993	0.0363	4.089e-08	T	C	0.0158797	0.0389612	0.683585	0.228788
rs78638044	17	57974476	A	G	0.1216	0.2805	0.0492	1.161e-08	A	G	0.0910784	0.0491824	0.0640493	0.129592
rs9652858	17	59087808	A	G	0.181	0.2552	0.0399	1.527e-10	A	G	0.208149	0.0430936	1.36538e-06	0.175177
rs1000423	17	59475642	T	C	0.7316	0.4138	0.0346	6.501e-33	T	C	0.0780601	0.0371545	0.0356457	0.735275
rs740755	17	59496797	C	G	0.2455	-0.2048	0.0354	7.352e-09	C	G	-0.030429	0.0383058	0.426981	0.242342
rs56288724	17	60767135	A	G	0.5831	-0.2178	0.031	2.011e-12	G	A	-0.0496015	0.0330753	0.133706	0.426656
rs62076622	17	61090958	A	G	0.8013	0.2363	0.0377	3.785e-10	G	A	-0.144421	0.0412094	0.000457455	0.196479
rs11655833	17	62083212	A	T	0.0974	-0.3122	0.0563	2.863e-08	A	T	-0.145643	0.0567247	0.010243	0.099351
rs8075518	17	62212836	T	C	0.6013	0.1767	0.0321	3.657e-08	T	C	0.11994	0.0339882	0.000417449	0.596621
rs6504213	17	62381714	T	C	0.4182	-0.2982	0.0312	1.248e-21	C	T	0.193413	0.0333782	6.86019e-09	0.590456
rs1991401	17	62502435	A	G	0.6782	0.2514	0.0331	2.921e-14	G	A	-0.0701042	0.0355235	0.0484447	0.314196
rs112260610	17	64252393	T	C	0.1403	0.2588	0.0435	2.686e-09	T	C	0.0873856	0.0468499	0.0621511	0.144095
rs2009598	17	6470598	A	G	0.4164	0.2221	0.0307	4.61e-13	A	G	-0.0478444	0.0333182	0.151008	0.42044
rs113086489	17	7171356	T	C	0.5525	0.3249	0.0307	3.803e-26	T	C	0.12857	0.0330729	0.000101328	0.545778
rs117643180	17	7185779	A	C	0.0267	-0.6836	0.0984	3.762e-12	A	C	-0.373598	0.10297	0.000285449	0.0261862
rs3744009	17	73839366	T	C	0.2528	-0.2464	0.0349	1.591e-12	T	C	-0.114074	0.0376355	0.00243764	0.255293
rs4511593	17	7455536	T	C	0.6528	-0.2881	0.0318	1.279e-19	T	C	-0.0873653	0.0343787	0.0110461	0.650318
rs11552708	17	7462555	A	G	0.1254	-0.3074	0.0457	1.753e-11	A	G	0.0303627	0.0490159	0.535623	0.128611
rs1715489	17	75279309	A	G	0.8455	0.2333	0.0421	2.98e-08	G	A	-0.0357117	0.0455939	0.433478	0.151533
rs11077898	17	75306521	A	G	0.6684	0.2772	0.0326	1.893e-17	A	G	0.107411	0.0347185	0.0019767	0.668574
rs9889391	17	75315299	T	C	0.1671	0.241	0.0405	2.775e-09	C	T	-0.144554	0.0432924	0.000840939	0.826121
rs1436138	17	75316880	A	G	0.6367	0.3119	0.0315	4.727e-23	G	A	-0.170675	0.0342012	6.03321e-07	0.359589
rs34587622	17	75398498	T	C	0.1096	-0.3287	0.0514	1.673e-10	T	C	-0.0552129	0.0519713	0.288068	0.11194
rs12451505	17	7625888	C	G	0.3833	0.1867	0.0342	4.634e-08	C	G	0.109782	0.0350067	0.00171282	0.383931
rs9302885	17	76799898	A	G	0.4452	0.2242	0.0302	1.034e-13	G	A	-0.12859	0.0328944	9.26452e-05	0.551709
rs62059712	17	7740170	T	C	0.9186	0.494	0.0576	9.884e-18	C	T	-0.0506186	0.0594893	0.394833	0.0846962
rs74439044	17	7781019	T	C	0.9015	-0.4218	0.051	1.377e-16	C	T	0.273304	0.0555053	8.48983e-07	0.0958684
rs11655604	17	79365861	T	C	0.3579	-0.2033	0.0333	1.086e-09	T	C	-0.0993992	0.0341909	0.00364747	0.35725
rs62082230	18	22676071	A	T	0.2773	-0.1884	0.0345	4.689e-08	A	T	-0.0451167	0.0368605	0.22096	0.28045
rs1154214	18	24546824	T	G	0.3963	-0.2031	0.0306	3.274e-11	G	T	0.0512687	0.0335399	0.126368	0.604048
rs8083820	18	42098942	T	G	0.3266	-0.3261	0.032	2.119e-24	G	T	0.0485407	0.0349825	0.16527	0.675052
rs56407827	18	42179819	T	C	0.2687	0.3603	0.034	2.781e-26	T	C	0.166418	0.0370432	7.04182e-06	0.267551
rs76399906	18	42197922	A	G	0.9482	0.4695	0.0703	2.432e-11	G	A	-0.110234	0.0746575	0.139805	0.0516046
rs4617956	18	42336422	C	G	0.4576	0.1801	0.0303	2.793e-09	C	G	0.0365643	0.033045	0.268511	0.449507
rs11874246	18	42596789	T	C	0.2963	0.2856	0.0328	3.225e-18	T	C	0.0951633	0.0359578	0.008133	0.29319
rs75497489	18	42760200	T	C	0.8261	0.2416	0.0395	1.002e-09	C	T	-0.0489525	0.0431928	0.257069	0.174663
rs41301137	18	42776589	A	C	0.0129	0.8938	0.1404	1.937e-10	A	C	0.315473	0.149125	0.0343895	0.0124833
rs12456097	18	42880242	A	G	0.6684	0.1905	0.032	2.747e-09	G	A	-0.0393641	0.0347348	0.257099	0.333242
rs16978387	18	43083393	A	T	0.742	-0.2269	0.0346	5.438e-11	T	A	-0.0140401	0.0374351	0.707622	0.260699
rs72915306	18	43090389	T	C	0.1232	-0.2591	0.0457	1.412e-08	T	C	0.0926745	0.049764	0.0625654	0.1242
rs1421203	18	43092380	T	C	0.8219	-0.3499	0.0395	7.856e-19	C	T	-0.0791935	0.0429684	0.0653209	0.177808
rs61148001	18	48133241	T	C	0.2163	-0.2575	0.0366	2.097e-12	T	C	-0.217595	0.0402383	6.39356e-08	0.212117
rs8089368	18	48154454	A	G	0.2221	0.2473	0.0363	8.972e-12	G	A	-0.100901	0.0392145	0.0100813	0.773417
rs9961534	18	48179527	T	C	0.7523	-0.1993	0.0349	1.116e-08	T	C	-0.037303	0.0379859	0.32609	0.750006
rs11872627	18	48287818	T	C	0.1389	-0.2953	0.0437	1.338e-11	T	C	-0.1042	0.0473998	0.0279271	0.138934
rs11876341	18	48799991	A	G	0.6919	-0.213	0.0334	1.823e-10	G	A	0.034775	0.0357354	0.330493	0.309968
rs34163044	18	51851616	A	C	0.4199	0.1753	0.031	1.59e-08	A	C	0.0856234	0.0334146	0.0103943	0.418513
rs1657880	18	51866974	T	C	0.1038	-0.2872	0.0497	7.439e-09	T	C	-0.196226	0.0544842	0.000316438	0.102292
rs72930904	18	52607301	T	C	0.1597	-0.2316	0.041	1.566e-08	T	C	-0.1103	0.0443635	0.0129094	0.163259
rs613872	18	53210302	T	G	0.8264	-0.2236	0.0396	1.672e-08	T	G	-0.0311084	0.0432395	0.471868	0.826033
rs10048404	18	54578482	T	C	0.3701	-0.2607	0.0317	1.907e-16	T	C	-0.127512	0.033931	0.000171344	0.366891
rs6567160	18	57829135	T	C	0.7661	0.2242	0.0357	3.33e-10	C	T	0.125598	0.0386606	0.00115938	0.233328
rs12454712	18	60845884	T	C	0.6229	0.1908	0.0328	5.816e-09	C	T	-0.0219262	0.0337477	0.515881	0.37593
rs10460108	18	73034151	A	G	0.4801	0.2141	0.0301	1.12e-12	G	A	-0.0901631	0.0328984	0.00613226	0.520067
rs8091546	18	747464	T	C	0.5793	0.1789	0.0305	4.695e-09	C	T	-0.0975479	0.0331965	0.00329849	0.421115
rs34413141	18	777282	A	T	0.1822	-0.3531	0.0393	2.469e-19	A	T	-0.119033	0.0425773	0.00517923	0.182831
rs10409243	19	10332988	T	C	0.5904	-0.3077	0.0313	8.103e-23	T	C	-0.0976239	0.0338414	0.00391774	0.601311
rs74179970	19	11287001	A	G	0.081	0.4079	0.0568	6.826e-13	A	G	0.100958	0.0582926	0.0832907	0.0869073
rs8101588	19	11362387	T	C	0.1102	0.2657	0.0487	4.998e-08	C	T	-0.0874809	0.0523753	0.0948675	0.889168
rs116917543	19	11496130	A	C	0.9646	-0.6328	0.0859	1.794e-13	C	A	0.262337	0.0937658	0.00514594	0.0313879
rs318699	19	11501240	A	G	0.3665	-0.2167	0.0317	7.757e-12	G	A	0.106455	0.0346233	0.00210771	0.633867
rs2291516	19	11508177	A	G	0.103	0.3708	0.0505	2.165e-13	A	G	0.280281	0.0550982	3.64249e-07	0.0974831
rs167479	19	11526765	T	G	0.4726	-0.5642	0.0327	7.209e-67	T	G	-0.255099	0.0327812	7.18379e-15	0.470219
rs11879596	19	11537377	A	G	0.0156	-0.8247	0.1318	3.899e-10	A	G	-0.357541	0.13578	0.00845811	0.0147279
rs698748	19	1424888	A	G	0.421	0.1871	0.0325	8.902e-09	G	A	-0.021155	0.0333778	0.526209	0.581537
rs7246865	19	17219105	A	G	0.2615	0.2763	0.0344	1.048e-15	A	G	0.197508	0.0377365	1.66189e-07	0.257687
rs8108205	19	17220341	A	G	0.1955	-0.2571	0.038	1.379e-11	A	G	-0.23138	0.0412653	2.06002e-08	0.195816
rs12460791	19	1842919	A	G	0.7919	0.2303	0.0378	1.112e-09	G	A	-0.187951	0.040616	3.70342e-06	0.205558
rs34518929	19	18455444	A	G	0.2623	-0.22	0.0345	1.793e-10	A	G	-0.0767713	0.037032	0.0381638	0.267879
rs143333049	19	19800289	A	G	0.9622	-0.5424	0.0868	4.129e-10	G	A	0.171606	0.0857067	0.0452603	0.0404144
rs55678414	19	2177625	T	G	0.9354	-0.6889	0.0634	1.555e-27	G	T	-0.0839683	0.0702819	0.232192	0.0575318
rs3815146	19	2192015	T	C	0.3787	-0.1755	0.032	4.173e-08	T	C	-0.0813639	0.0340171	0.0167646	0.379658
rs4319878	19	21924452	T	C	0.5606	0.1694	0.0308	3.769e-08	T	C	0.13999	0.0330264	2.24903e-05	0.568319
rs1848994	19	22111366	A	G	0.2828	0.2012	0.0334	1.787e-09	A	G	0.0891476	0.0362953	0.0140435	0.282918
rs3786516	19	30100319	A	T	0.7767	0.2307	0.0363	2.117e-10	A	T	0.152798	0.0397082	0.000119121	0.776628
rs60138042	19	30350005	C	G	0.9355	0.3395	0.0619	4.143e-08	G	C	-0.301497	0.0679863	9.2263e-06	0.0624481
rs28572357	19	31867447	A	C	0.6023	-0.2733	0.0308	6.34e-19	C	A	0.130952	0.0341383	0.000125143	0.399474
rs10421783	19	32457846	A	C	0.3682	0.1936	0.032	1.429e-09	C	A	-0.0215695	0.0342623	0.528996	0.631082
rs1433121	19	32591878	T	C	0.6906	-0.228	0.0326	2.655e-12	T	C	-0.0649824	0.0356864	0.0686195	0.693836
rs7256564	19	33889593	A	G	0.3122	0.1955	0.0324	1.532e-09	G	A	-0.0456835	0.0353673	0.196467	0.689546
rs256741	19	37855839	A	C	0.4075	0.1675	0.0306	4.501e-08	A	C	0.0219346	0.0334196	0.511607	0.400568
rs10420519	19	45298461	T	G	0.0347	-0.4921	0.0887	2.856e-08	T	G	-0.113793	0.0897804	0.204993	0.0344335
rs7412	19	45412079	T	C	0.0819	-0.4339	0.0574	4.043e-14	T	C	0.0876156	0.0600824	0.144771	0.0807377
rs7255933	19	45766729	A	G	0.2574	0.2306	0.0345	2.441e-11	A	G	0.19264	0.0374632	2.71951e-07	0.257464
rs11672660	19	46180184	T	C	0.1996	0.2212	0.0381	6.319e-09	T	C	-0.100348	0.041363	0.0152654	0.193299
rs7250497	19	46358425	A	G	0.65	0.2046	0.0318	1.161e-10	G	A	-0.0455233	0.0342201	0.183419	0.353733
rs571689	19	49207554	T	C	0.5196	0.228	0.0304	6.765e-14	T	C	0.146296	0.0329205	8.839e-06	0.535662
rs17882125	19	4956994	T	C	0.0716	-0.433	0.0606	8.614e-13	T	C	-0.112547	0.06281	0.0731566	0.0741256
rs73046792	19	49605705	A	G	0.1588	-0.3554	0.0426	7.234e-17	A	G	-0.180397	0.0440023	4.13822e-05	0.164963
rs2613765	19	5066330	A	G	0.4747	-0.2353	0.0301	5.324e-15	A	G	-0.0779253	0.0328253	0.0176005	0.472478
rs12971628	19	7230675	T	G	0.3208	-0.2536	0.0323	4.166e-15	T	G	-0.0161917	0.0349825	0.643472	0.325433
rs12978472	19	7257990	C	G	0.8759	0.845	0.049	1.228e-66	G	C	-0.346294	0.0489513	1.50785e-12	0.130338
rs11671314	19	7258405	C	G	0.1247	0.4511	0.0504	3.627e-19	C	G	0.314096	0.0506051	5.41867e-10	0.122796
rs2860184	19	7287748	C	G	0.6263	0.2391	0.0332	5.977e-13	G	C	-0.0417317	0.0340193	0.219935	0.3772
rs12462548	19	7295991	A	G	0.2086	0.3316	0.0397	7.196e-17	G	A	-0.153507	0.0411369	0.00019031	0.80197
rs72999517	19	7522549	A	C	0.7439	0.2555	0.0348	2.05e-13	C	A	-0.179042	0.0375542	1.8662e-06	0.255394
rs72819754	2	106126438	C	G	0.0937	-0.2928	0.0522	2.069e-08	C	G	0.0256773	0.0568562	0.651545	0.0910564
rs10207726	2	112744260	T	C	0.296	-0.2142	0.033	8.062e-11	T	C	-0.17818	0.0360925	7.95024e-07	0.290777
rs6737318	2	114083120	A	G	0.7782	0.2348	0.0364	1.129e-10	G	A	-0.0516765	0.0396372	0.192325	0.220599
rs6723509	2	122000745	T	C	0.8609	0.2531	0.0438	7.61e-09	C	T	-0.0234857	0.0471893	0.618703	0.139748
rs4456714	2	124885328	T	C	0.7441	-0.1912	0.0346	3.241e-08	C	T	0.053679	0.0376567	0.15402	0.257453
rs17257081	2	135630498	A	G	0.8065	0.2274	0.0392	6.351e-09	G	A	-0.161391	0.0434693	0.00020507	0.17171
rs7606205	2	144146311	A	C	0.7023	-0.1843	0.0333	3.055e-08	C	A	0.0978854	0.0360072	0.00655866	0.298064
rs55944332	2	145726621	A	G	0.7632	-0.2613	0.0355	1.792e-13	G	A	0.189346	0.0387416	1.02252e-06	0.23628
rs62167177	2	145938702	A	T	0.8638	0.3082	0.0464	3.226e-11	T	A	-0.194319	0.0483444	5.83526e-05	0.138447
rs62169534	2	146897539	T	C	0.5555	0.1901	0.0303	3.741e-10	C	T	-0.0662259	0.0331152	0.0455161	0.450722
rs79909779	2	147027750	A	G	0.1417	0.2632	0.0451	5.157e-09	A	G	0.0122839	0.0475796	0.796271	0.143859
rs1234422	2	148800857	A	T	0.188	-0.2116	0.0387	4.62e-08	A	T	-0.0993433	0.0420926	0.0182702	0.186923
rs55732192	2	162278233	T	G	0.0947	-0.3358	0.0521	1.153e-10	T	G	-0.23085	0.0565672	4.48656e-05	0.0933757
rs59950510	2	164463486	A	T	0.1083	0.3354	0.0497	1.498e-11	A	T	0.163271	0.0547822	0.00287948	0.101853
rs16848947	2	164697110	T	C	0.8604	0.2752	0.0451	1.057e-09	C	T	-0.0481435	0.0480106	0.315974	0.140108
rs113549044	2	164802781	A	G	0.1122	0.3784	0.052	3.335e-13	A	G	0.129037	0.0522341	0.0134988	0.117424
rs10930115	2	164930382	A	T	0.788	0.5142	0.0372	1.782e-43	T	A	-0.0477159	0.0399861	0.232749	0.215993
rs73029563	2	165008166	C	G	0.4549	-0.514	0.0304	4.202e-64	G	C	0.223055	0.0329596	1.31382e-11	0.546136
rs71426708	2	165057462	A	G	0.0495	-0.4122	0.0708	5.821e-09	A	G	-0.289449	0.077656	0.000193583	0.0469814
rs78426429	2	165202539	A	G	0.149	0.265	0.0464	1.147e-08	A	G	0.0669454	0.0467019	0.151727	0.156954
rs13032768	2	165213501	A	G	0.1522	-0.3213	0.0428	5.917e-14	A	G	-0.0727712	0.0459837	0.113527	0.150828
rs10195252	2	165513091	T	C	0.5929	0.2315	0.0306	4.214e-14	C	T	-0.0630115	0.0333734	0.0590172	0.405744
rs16849728	2	165620305	A	G	0.9397	0.3576	0.0637	1.969e-08	G	A	-0.0153662	0.0692928	0.824503	0.0601016
rs11694601	2	174949358	A	G	0.5968	-0.1909	0.0309	6.412e-10	G	A	0.115097	0.0336607	0.00062794	0.399206
rs72914576	2	175529967	C	G	0.8099	-0.292	0.0388	5.376e-14	G	C	0.0452199	0.042397	0.286162	0.182442
rs34727427	2	177016728	T	C	0.6832	-0.2353	0.0324	4.017e-13	C	T	0.00722009	0.0351433	0.837223	0.317539
rs112729575	2	177033144	A	G	0.9427	0.376	0.0689	4.731e-08	G	A	-0.103508	0.0701477	0.140062	0.0603307
rs4894188	2	177520617	T	C	0.555	0.1775	0.0306	6.815e-09	T	C	0.0246412	0.0330664	0.45615	0.566709
rs1837164	2	178716601	A	T	0.3697	0.1824	0.0311	4.664e-09	T	A	-0.0227039	0.0340681	0.505138	0.635341
rs1486236	2	180739450	A	C	0.3702	-0.2339	0.0321	2.96e-13	A	C	-0.00658155	0.0342753	0.847727	0.37322
rs10184839	2	181946115	A	T	0.2914	-0.1853	0.0332	2.402e-08	T	A	0.142559	0.0357456	6.66162e-05	0.701552
rs1921151	2	182993609	A	G	0.7988	0.3	0.0375	1.268e-15	G	A	-0.0823406	0.0404897	0.0419917	0.207279
rs11682598	2	183219680	C	G	0.3069	0.2362	0.0326	4.304e-13	C	G	0.209179	0.0354418	3.5969e-09	0.31104
rs6739913	2	185033065	A	G	0.7158	-0.1824	0.0334	4.634e-08	A	G	-0.0988027	0.0364841	0.00676757	0.721384
rs28558491	2	187816321	T	C	0.7336	-0.2114	0.0343	7.54e-10	T	C	-0.0876506	0.0369389	0.0176523	0.730201
rs67720684	2	18975439	A	C	0.2385	0.1943	0.0353	3.849e-08	A	C	0.0976697	0.037992	0.0101472	0.245721
rs2043989	2	191268293	C	G	0.5589	0.1759	0.0306	8.862e-09	G	C	-0.142777	0.0331853	1.69038e-05	0.437813
rs887695	2	191493166	T	C	0.285	-0.2278	0.0337	1.45e-11	T	C	-0.0945353	0.0364538	0.009507	0.291568
rs13412750	2	191634958	A	G	0.2708	-0.2889	0.0341	2.325e-17	A	G	-0.148489	0.0365233	4.79288e-05	0.2791
rs11900452	2	191708138	A	C	0.6992	-0.2425	0.0333	3.089e-13	A	C	-0.139534	0.0362896	0.000120588	0.709878
rs17760259	2	19744462	T	C	0.5724	-0.2654	0.0304	2.253e-18	C	T	-0.0355258	0.0331619	0.284043	0.423598
rs296797	2	201102905	T	C	0.405	0.2161	0.0308	2.155e-12	C	T	-0.0262865	0.0335066	0.432737	0.600826
rs12693982	2	204085635	T	C	0.4024	0.2575	0.0309	7.491e-17	T	C	0.00303399	0.0334331	0.927693	0.400336
rs11692619	2	205084439	T	C	0.3611	-0.2068	0.0321	1.264e-10	T	C	-0.151122	0.03447	1.16508e-05	0.355722
rs342130	2	20715656	A	G	0.4099	0.1886	0.0311	1.339e-09	G	A	-0.0554305	0.0336055	0.0990576	0.592107
rs3845811	2	208521512	C	G	0.5661	-0.2942	0.0309	1.876e-21	G	C	0.0653354	0.0330185	0.0478457	0.43397
rs6713398	2	208541870	A	C	0.3921	-0.2066	0.0323	1.658e-10	A	C	-0.011418	0.0344565	0.740362	0.393175
rs1047891	2	211540507	A	C	0.3193	-0.2528	0.0328	1.367e-14	A	C	-0.15303	0.0351819	1.36409e-05	0.314766
rs12694277	2	213188795	T	C	0.2946	-0.2018	0.0335	1.796e-09	C	T	0.0464158	0.0365947	0.204666	0.703927
rs1250259	2	216300482	A	T	0.7382	-0.3134	0.0344	7.513e-20	A	T	-0.055294	0.0372386	0.137583	0.735481
rs2161967	2	218680529	T	G	0.4279	0.2836	0.0307	2.868e-20	G	T	-0.12949	0.0332291	9.74725e-05	0.575144
rs61616923	2	218704480	A	G	0.6037	-0.1733	0.0317	4.542e-08	G	A	0.061738	0.034075	0.0700149	0.397032
rs1863798	2	218770783	A	G	0.6232	-0.2138	0.0315	1.2e-11	G	A	0.0654272	0.0338528	0.0532746	0.377215
rs7578940	2	219083318	T	G	0.459	0.1839	0.0302	1.095e-09	T	G	0.0633576	0.0328154	0.0535181	0.462544
rs2943648	2	227100490	A	G	0.3584	-0.2562	0.0313	2.607e-16	G	A	0.0231495	0.0342003	0.498484	0.646329
rs77402945	2	227225798	T	C	0.1511	-0.238	0.0426	2.25e-08	T	C	-0.0189646	0.0466308	0.684231	0.144877
rs1044822	2	230629138	T	C	0.1482	-0.248	0.0424	5.156e-09	T	C	-0.148378	0.04555	0.00112432	0.153596
rs3754944	2	231279616	A	C	0.5875	0.1768	0.0308	9.295e-09	A	C	0.0732183	0.0334069	0.0284014	0.589967
rs4665624	2	23875990	A	C	0.6157	0.1808	0.0318	1.354e-08	C	A	0.00211133	0.0340381	0.95054	0.385279
rs139354822	2	242344695	T	C	0.9704	0.6115	0.0975	3.505e-10	C	T	-0.309406	0.102581	0.00256	0.0277731
rs1995496	2	242445336	A	G	0.4983	-0.1851	0.0305	1.3e-09	G	A	-0.0299007	0.0328217	0.362294	0.501102
rs11890632	2	24918159	T	G	0.1129	-0.2924	0.0492	2.867e-09	G	T	0.143433	0.0533989	0.00723029	0.892464
rs11125797	2	25037626	T	G	0.2276	0.2105	0.036	5.219e-09	T	G	-0.0186955	0.039294	0.634229	0.223923
rs2384063	2	25187115	T	C	0.7607	0.3266	0.0357	6.33e-20	T	C	0.081371	0.0385218	0.0346587	0.765102
rs1554903	2	26809606	C	G	0.0543	0.4561	0.0728	3.65e-10	C	G	0.163684	0.0778807	0.0355782	0.0487025
rs11685352	2	26830665	A	G	0.1836	-0.2266	0.039	6.14e-09	A	G	-0.0616658	0.0424323	0.146149	0.181213
rs1009221	2	26894589	A	G	0.5168	0.2624	0.0317	1.266e-16	G	A	-0.0991254	0.0344905	0.00405365	0.483334
rs1275988	2	26914364	T	C	0.6112	-0.541	0.0308	4.42e-69	T	C	-0.224168	0.0336804	2.827e-11	0.616061
rs142326416	2	26990081	A	G	0.974	0.62	0.1053	3.899e-09	G	A	-0.254464	0.108816	0.0193638	0.0248893
rs10205364	2	27794233	T	C	0.4849	0.1897	0.0301	2.924e-10	T	C	0.0654053	0.0328036	0.0461705	0.479013
rs7562	2	28635740	T	C	0.5207	0.2313	0.0305	3.259e-14	C	T	-0.0695957	0.0328676	0.0342226	0.488668
rs61689754	2	37244357	A	G	0.1928	-0.2166	0.0381	1.338e-08	A	G	-0.12746	0.0415441	0.00215477	0.192735
rs186085848	2	37399850	T	C	0.0329	-0.5493	0.0858	1.501e-10	T	C	-0.175312	0.0915594	0.0555276	0.0331827
rs13022403	2	37413145	A	G	0.7062	-0.2303	0.0331	3.286e-12	A	G	-0.0359528	0.0359374	0.317105	0.704493
rs6734118	2	37559355	A	C	0.2159	-0.3227	0.0367	1.418e-18	A	C	-0.124553	0.0398021	0.00175241	0.217444
rs4233922	2	37604769	A	G	0.299	-0.1893	0.0337	1.901e-08	A	G	-0.111292	0.0359761	0.00197847	0.303009
rs630901	2	37984970	A	T	0.2876	0.1982	0.0351	1.588e-08	A	T	0.123557	0.0362508	0.000653614	0.287736
rs2160236	2	40557276	C	G	0.3796	-0.2441	0.0316	1.223e-14	C	G	-0.126532	0.0341731	0.000213407	0.366827
rs10165271	2	40587983	C	G	0.5742	0.232	0.0305	2.986e-14	C	G	0.0759565	0.0332814	0.0224759	0.585112
rs7600439	2	42967863	A	G	0.4735	-0.1841	0.0303	1.189e-09	A	G	-0.0775801	0.0328897	0.0183354	0.472125
rs4952948	2	43148487	A	G	0.6052	-0.2408	0.0309	6.512e-15	A	G	-0.0559613	0.033676	0.0965637	0.604817
rs115262049	2	43196694	A	T	0.9132	0.5893	0.0552	1.294e-26	T	A	-0.305796	0.0578523	1.25299e-07	0.0892896
rs2374480	2	43296869	C	G	0.6571	-0.1837	0.0336	4.446e-08	C	G	-0.0920878	0.0356909	0.00987657	0.672087
rs4952668	2	43386568	A	G	0.6229	-0.2476	0.0313	2.603e-15	A	G	-0.146162	0.0339985	1.71607e-05	0.623923
rs35590893	2	43716933	A	G	0.2773	-0.2374	0.0336	1.661e-12	A	G	-0.174484	0.0365009	1.75209e-06	0.281729
rs6544684	2	43880321	T	C	0.3738	0.1777	0.0312	1.179e-08	C	T	-0.115219	0.0339448	0.000688176	0.630686
rs10183431	2	44213990	T	C	0.2453	-0.1969	0.0351	2.096e-08	C	T	0.053905	0.0383446	0.159784	0.759534
rs687914	2	45878760	T	G	0.2554	0.248	0.0352	1.897e-12	T	G	0.148614	0.0378578	8.6546e-05	0.252528
rs10189186	2	53025757	A	G	0.53	0.1893	0.0302	3.912e-10	G	A	-0.0915469	0.0331342	0.00572937	0.47378
rs13016772	2	55779476	T	C	0.7651	0.2522	0.0355	1.227e-12	T	C	0.138831	0.0385003	0.000311078	0.76199
rs1432564	2	56196884	T	C	0.5641	-0.1754	0.0304	7.523e-09	T	C	-0.0478578	0.0330649	0.14779	0.571924
rs1019264	2	60012802	A	G	0.3832	-0.1867	0.0311	2.031e-09	A	G	-0.0556467	0.0342498	0.104222	0.376762
rs1553934	2	60609896	C	G	0.4008	0.1716	0.0308	2.449e-08	C	G	-0.0455768	0.033291	0.170988	0.408489
rs1177304	2	61388164	C	G	0.6685	0.1868	0.0321	5.641e-09	G	C	-0.0861211	0.0350985	0.0141404	0.322436
rs13015703	2	64281797	T	C	0.2613	0.2077	0.0343	1.445e-09	T	C	0.0919899	0.037471	0.0140909	0.259468
rs2249105	2	65287896	A	G	0.6321	0.2927	0.0313	7.634e-21	G	A	-0.00635762	0.0340635	0.851943	0.361709
rs2300481	2	66782467	T	C	0.3865	0.1981	0.031	1.563e-10	T	C	0.0449895	0.0337123	0.182038	0.385433
rs4671874	2	68355640	C	G	0.6459	0.1897	0.0315	1.753e-09	C	G	0.0308289	0.0342776	0.368446	0.643388
rs11676702	2	68410587	T	C	0.9191	-0.325	0.057	1.156e-08	C	T	0.0746088	0.0604502	0.217123	0.0799582
rs2311412	2	69010557	T	C	0.5058	0.1755	0.0303	7.362e-09	C	T	-0.0715889	0.0328351	0.0292401	0.494762
rs6732123	2	69534650	C	G	0.4174	-0.1737	0.0307	1.517e-08	C	G	-0.055833	0.0332931	0.0935412	0.414192
rs2419077	2	71648425	T	G	0.2602	0.1966	0.0344	1.073e-08	T	G	-0.0525023	0.0373186	0.159469	0.260531
rs4577304	2	73403040	T	C	0.5233	-0.1767	0.0302	4.987e-09	C	T	0.115654	0.0328349	0.000427913	0.482456
rs11689667	2	85491365	T	C	0.5447	0.1983	0.0304	6.663e-11	C	T	0.051918	0.0329574	0.115187	0.454746
rs72847885	2	86326717	A	G	0.663	0.2413	0.0318	3.079e-14	G	A	-0.0771301	0.0346739	0.0261199	0.336594
rs2206815	20	10669188	A	C	0.4974	-0.3268	0.0304	5.52e-27	A	C	0.12503	0.0329048	0.000144881	0.502305
rs974266	20	10882552	A	C	0.4368	0.2679	0.0302	7.726e-19	C	A	-0.182422	0.0330043	3.25772e-08	0.565535
rs62187877	20	10924847	A	G	0.0981	0.4281	0.054	2.177e-15	A	G	0.219354	0.0566369	0.000107544	0.0973159
rs6074216	20	10953438	C	G	0.8003	0.3423	0.0377	9.902e-20	G	C	-0.195575	0.0412518	2.12838e-06	0.197711
rs6108787	20	10967214	T	G	0.5296	-0.4274	0.03	5.382e-46	G	T	0.208183	0.0327856	2.16078e-10	0.477326
rs1409864	20	10976954	A	G	0.5465	-0.1791	0.0301	2.723e-09	G	A	0.0538299	0.0329116	0.101927	0.451742
rs6040316	20	11018672	T	C	0.9883	-0.9859	0.1468	1.847e-11	C	T	0.465539	0.153207	0.00237696	0.011684
rs6078093	20	11168669	A	G	0.428	-0.1849	0.0304	1.195e-09	A	G	-0.0654538	0.0331063	0.0480342	0.435431
rs6044908	20	17594007	T	C	0.0548	0.3799	0.067	1.438e-08	T	C	0.0888821	0.0718661	0.216173	0.0552308
rs1998107	20	17877073	A	G	0.5033	-0.1904	0.03	2.234e-10	G	A	0.0938109	0.0328649	0.00431173	0.485509
rs17812022	20	19007099	T	C	0.0958	-0.3613	0.0525	5.645e-12	T	C	-0.0243622	0.055638	0.661481	0.0957795
rs6035355	20	19465089	A	T	0.2758	0.1887	0.0335	1.767e-08	A	T	-0.190397	0.0367078	2.14124e-07	0.275109
rs6137201	20	20957669	A	T	0.8776	0.2672	0.0473	1.639e-08	T	A	-0.05422	0.0517646	0.2949	0.11472
rs6058088	20	30139886	T	G	0.8439	0.2832	0.0417	1.144e-11	G	T	-0.12876	0.0463547	0.00547484	0.149957
rs6141766	20	31222769	A	G	0.8419	-0.3136	0.0421	9.941e-14	G	A	0.0800437	0.0458775	0.0810343	0.150579
rs4812536	20	40258709	A	G	0.6585	0.2714	0.0323	4.086e-17	G	A	-0.122712	0.0349117	0.00043999	0.341656
rs4815660	20	4095716	A	G	0.6623	-0.1747	0.0317	3.478e-08	A	G	-0.0624408	0.034635	0.0714179	0.664087
rs1764975	20	4101290	A	T	0.7954	0.2819	0.0379	1.082e-13	A	T	0.0825662	0.0408265	0.0431399	0.797414
rs6031431	20	42795152	A	G	0.5376	-0.2617	0.0304	7.049e-18	G	A	0.118743	0.0330106	0.000321825	0.461245
rs6130550	20	42797173	A	C	0.0919	0.4001	0.0523	2.051e-14	A	C	0.105705	0.0571356	0.0643035	0.0915115
rs6130566	20	42832193	A	C	0.1298	0.2896	0.045	1.209e-10	A	C	0.0521698	0.0496757	0.293624	0.124307
rs2664521	20	47253150	T	C	0.0371	0.5053	0.0924	4.613e-08	C	T	-0.315565	0.0923346	0.000631828	0.966701
rs6095255	20	47337049	A	G	0.3268	0.2163	0.0336	1.138e-10	G	A	-0.122569	0.0352404	0.000505112	0.660882
rs6090907	20	47410231	A	G	0.147	-0.3854	0.0425	1.286e-19	A	G	-0.245971	0.0459923	8.89905e-08	0.149356
rs6019671	20	47815227	A	G	0.2986	-0.1864	0.0329	1.531e-08	G	A	0.0332107	0.0356368	0.351379	0.698622
rs6021247	20	50108980	A	G	0.529	0.2328	0.0301	9.8e-15	A	G	0.0881092	0.0328019	0.00722981	0.526581
rs2801008	20	51788718	T	G	0.6817	-0.1876	0.0324	7.369e-09	G	T	0.0460744	0.035231	0.190949	0.323162
rs749209	20	57088189	T	C	0.4088	-0.1713	0.031	3.379e-08	C	T	0.0710191	0.0334773	0.0338884	0.59394
rs55830103	20	57465943	T	G	0.8235	-0.2759	0.0414	2.616e-11	G	T	0.0997956	0.0431686	0.0207918	0.175651
rs234615	20	57498784	C	G	0.2913	-0.2136	0.0334	1.592e-10	C	G	-0.148979	0.0360106	3.51927e-05	0.294656
rs151343	20	57583298	C	G	0.3862	-0.2393	0.0313	2.081e-14	G	C	0.103865	0.0339211	0.00219918	0.619773
rs1535271	20	57734753	A	G	0.2046	-0.2599	0.0379	6.782e-12	A	G	-0.11337	0.0406845	0.00532764	0.206441
rs6026744	20	57742388	A	T	0.8771	-0.7131	0.0461	6.998e-54	T	A	0.358063	0.0507071	1.65427e-12	0.118851
rs28374392	20	61189717	T	C	0.6231	0.1924	0.0338	1.206e-08	T	C	0.0997176	0.0338443	0.00321578	0.618867
rs2297387	20	62078360	A	G	0.6307	-0.1729	0.0316	4.557e-08	A	G	-0.121419	0.0340488	0.000362524	0.62973
rs6742	20	62374441	T	C	0.2171	0.2745	0.0395	3.481e-12	C	T	-0.160348	0.0411275	9.67087e-05	0.783745
rs113033986	20	62442559	A	G	0.0613	0.3525	0.0639	3.416e-08	A	G	0.269405	0.0672971	6.25127e-05	0.0631037
rs6062324	20	62446351	A	G	0.2364	-0.3294	0.0363	1.184e-19	A	G	-0.0999035	0.0386328	0.0097112	0.234375
rs4809361	20	62447662	T	C	0.212	0.2426	0.0394	7.189e-10	C	T	-0.0677101	0.0405868	0.095262	0.788714
rs6011210	20	62529923	A	G	0.5194	-0.2236	0.0307	3.449e-13	G	A	0.174206	0.0328368	1.1267e-07	0.469638
rs2427574	20	62584526	A	C	0.3892	0.2418	0.032	4.204e-14	A	C	0.0595807	0.0335504	0.0757576	0.399772
rs6090040	20	62692060	A	C	0.4787	0.2688	0.0312	6.245e-18	C	A	-0.074764	0.0329494	0.023266	0.520031
rs6011292	20	62724698	T	C	0.2277	0.2355	0.0371	2.302e-10	T	C	0.171816	0.0391408	1.13578e-05	0.227863
rs6054139	20	6327810	A	G	0.606	0.2094	0.0306	8.228e-12	A	G	0.128163	0.0333594	0.000122131	0.599413
rs6039211	20	8616588	A	G	0.6366	0.2826	0.0313	1.937e-19	G	A	-0.100664	0.0340869	0.0031458	0.361913
rs1297213	21	16331770	A	G	0.6411	0.2128	0.0315	1.399e-11	A	G	0.0929668	0.0343716	0.00683605	0.643702
rs2229742	21	16339172	C	G	0.1037	0.3521	0.05	1.873e-12	C	G	0.131172	0.0536419	0.0144732	0.103905
rs1882961	21	16556367	T	C	0.3087	0.2443	0.0326	6.687e-14	T	C	0.050981	0.0356849	0.153109	0.305771
rs13050104	21	16794775	A	G	0.2855	0.1913	0.034	1.881e-08	A	G	0.0876485	0.035749	0.0142164	0.300461
rs2833834	21	33814378	A	C	0.2765	0.2177	0.0338	1.217e-10	A	C	0.0275717	0.0368322	0.454113	0.273232
rs149487184	21	35605863	T	C	0.0243	-0.6339	0.1048	1.462e-09	T	C	0.0280431	0.109535	0.797937	0.0234467
rs79033729	21	44718696	T	C	0.0421	0.5761	0.0826	3.141e-12	T	C	0.333834	0.0861595	0.000106834	0.0378984
rs12627651	21	44760603	A	G	0.2872	0.3498	0.0341	1.024e-24	A	G	0.173438	0.0362456	1.71062e-06	0.284546
rs2838296	21	44810110	T	C	0.7654	-0.2105	0.0366	8.995e-09	C	T	0.0886052	0.0393384	0.0242992	0.223761
rs857553	21	44825519	A	C	0.5832	-0.181	0.033	4.157e-08	A	C	-0.100503	0.0339909	0.00310936	0.579307
rs137923903	21	44829595	T	C	0.0133	-1.2795	0.1463	2.248e-18	T	C	-0.805547	0.142761	1.67722e-08	0.0137929
rs229345	21	44837829	T	C	0.5442	-0.1895	0.0309	8.831e-10	T	C	-0.0489342	0.0331129	0.139463	0.539808
rs2838351	21	45110784	A	G	0.4337	-0.2313	0.0309	7.414e-14	G	A	0.0935383	0.0330101	0.0046028	0.556173
rs2238787	22	19976406	A	G	0.292	0.2552	0.0332	1.451e-14	A	G	0.0113584	0.0361294	0.753231	0.286147
rs9608690	22	28921347	A	G	0.0682	-0.3711	0.06	6.129e-10	A	G	-0.105381	0.0647742	0.10376	0.0685591
rs5762839	22	29231447	T	C	0.156	0.2974	0.0414	7.145e-13	T	C	0.0752603	0.04586	0.100781	0.149619
rs12321	22	29453193	C	G	0.4328	-0.2292	0.0303	3.814e-14	C	G	-0.172099	0.0329995	1.83809e-07	0.439403
rs2240365	22	30188741	T	C	0.0506	0.4187	0.069	1.326e-09	T	C	0.109168	0.0776857	0.159948	0.0467375
rs8142376	22	32001037	T	C	0.491	0.1676	0.03	2.195e-08	T	C	0.0872523	0.032725	0.0076715	0.487488
rs148140538	22	50228044	T	C	0.0808	-0.3252	0.0562	7.391e-09	T	C	-0.0426186	0.0598578	0.476467	0.0812409
rs28578714	22	50727921	T	C	0.6062	0.2066	0.0327	2.528e-10	C	T	-0.0464531	0.0335188	0.165784	0.39696
rs11713574	3	11185338	T	G	0.2299	-0.2264	0.0389	5.629e-09	G	T	-0.0292184	0.0398795	0.463764	0.7662
rs347624	3	11227817	A	G	0.6704	0.1806	0.0329	3.996e-08	G	A	-0.0346617	0.0349637	0.32151	0.325818
rs9848170	3	11495983	C	G	0.597	0.3231	0.0307	7.01e-26	C	G	0.0166789	0.0335	0.618572	0.602263
rs62248289	3	11637907	T	C	0.8546	0.2764	0.0431	1.388e-10	C	T	-0.0403617	0.0475897	0.396373	0.139141
rs12374138	3	11698796	A	G	0.4338	0.1681	0.0306	4.083e-08	A	G	-0.00843353	0.0331581	0.799231	0.431472
rs12637573	3	121682388	A	G	0.4718	-0.1731	0.0302	9.949e-09	G	A	0.174355	0.0328815	1.14339e-07	0.532881
rs6806529	3	123049938	A	C	0.4338	0.1768	0.0309	1.026e-08	C	A	-0.0506094	0.0331416	0.126746	0.560846
rs56688610	3	124347459	A	G	0.6552	-0.1837	0.0318	7.174e-09	A	G	-0.0632344	0.0344576	0.0664867	0.654273
rs6438857	3	124557643	T	C	0.5774	0.2736	0.0305	3.132e-19	C	T	-0.129948	0.0333287	9.66293e-05	0.418843
rs1797912	3	12470239	A	C	0.6382	0.1742	0.0317	3.787e-08	C	A	-0.094964	0.0343404	0.0056864	0.360582
rs3729931	3	12626516	A	G	0.36	-0.1823	0.0314	6.287e-09	A	G	-0.0448336	0.0340799	0.188329	0.361011
rs60672471	3	128125718	T	C	0.8927	0.2775	0.049	1.492e-08	C	T	-0.0728116	0.0530973	0.170287	0.1069
rs9875380	3	132780356	T	C	0.4638	-0.1752	0.0302	6.533e-09	T	C	-0.0314346	0.0329017	0.339371	0.466332
rs9880098	3	133949366	A	G	0.3946	0.3081	0.0308	1.593e-23	A	G	0.113392	0.0336941	0.000764662	0.382918
rs13322269	3	134087144	A	G	0.3548	-0.2279	0.0318	7.21e-13	G	A	0.0879596	0.0343631	0.0104767	0.650331
rs863930	3	135949737	T	G	0.4722	-0.1886	0.0302	3.984e-10	G	T	0.0742077	0.0327658	0.0235268	0.525997
rs34905952	3	138104635	A	G	0.1611	0.2869	0.0411	3e-12	A	G	0.200707	0.0447425	7.26802e-06	0.160468
rs73872710	3	141106955	A	T	0.9261	-0.4465	0.0584	2.179e-14	T	A	0.306152	0.0619672	7.79694e-07	0.0760435
rs9814184	3	14918691	T	C	0.0823	0.3858	0.0561	5.913e-12	T	C	0.301696	0.0619061	1.0976e-06	0.0764131
rs34991912	3	14926351	T	C	0.4223	0.3111	0.0307	3.979e-24	C	T	-0.105805	0.0332757	0.00147479	0.586527
rs2117776	3	14960204	T	G	0.2166	-0.2338	0.0368	2.046e-10	T	G	-0.134147	0.0396927	0.000725942	0.218524
rs62271373	3	150066540	A	T	0.06	0.5204	0.0665	4.867e-15	A	T	0.140317	0.0704151	0.0462945	0.0597782
rs73158427	3	153721493	A	T	0.1618	0.2804	0.0409	7.235e-12	A	T	0.18162	0.0441461	3.88914e-05	0.16408
rs79539362	3	154680449	T	C	0.8992	0.4003	0.0504	2.087e-15	C	T	-0.130841	0.0537703	0.0149616	0.103296
rs61762319	3	154801978	A	G	0.9726	0.5707	0.1003	1.282e-08	G	A	-0.237155	0.0970597	0.0145511	0.0291491
rs73164066	3	157828781	T	C	0.684	-0.2172	0.0327	3.175e-11	C	T	0.170788	0.0352115	1.23346e-06	0.322877
rs17629414	3	158290717	T	C	0.4913	-0.1656	0.0302	4.169e-08	C	T	0.0566956	0.0327538	0.0834602	0.507486
rs79797284	3	158331524	A	T	0.9552	-0.4142	0.075	3.395e-08	T	A	0.256819	0.0799303	0.00131363	0.0456503
rs56213443	3	160309043	A	C	0.536	-0.1735	0.0306	1.389e-08	A	C	0.0214245	0.0329507	0.515564	0.534841
rs3980686	3	168697602	T	G	0.1075	-0.4998	0.0487	1.027e-24	T	G	-0.125085	0.0538195	0.0201179	0.102916
rs62295684	3	168811024	T	C	0.9504	-0.4469	0.0753	2.912e-09	C	T	0.141369	0.0794537	0.075199	0.0478572
rs2859868	3	168860010	A	G	0.5511	0.2311	0.0307	4.76e-14	A	G	0.0951686	0.0330984	0.00403658	0.550672
rs1290784	3	169096900	T	C	0.4483	0.4124	0.0303	2.968e-42	T	C	0.226793	0.0330273	6.58456e-12	0.445653
rs11711274	3	169115079	A	G	0.0338	0.552	0.089	5.557e-10	A	G	0.12931	0.090021	0.150877	0.0341889
rs62294304	3	169116479	A	T	0.0619	-0.5395	0.0694	7.908e-15	A	T	-0.360294	0.0715272	4.72921e-07	0.060202
rs2421651	3	169206493	A	G	0.4963	0.1808	0.0304	2.675e-09	G	A	-0.126172	0.03281	0.000120334	0.500973
rs4955571	3	169312755	C	G	0.6939	0.2766	0.0328	3.336e-17	C	G	0.158341	0.0355539	8.45131e-06	0.691432
rs12630450	3	169480204	A	G	0.7329	0.2886	0.0346	7.744e-17	G	A	-0.0544149	0.0371308	0.142788	0.264225
rs73171158	3	176927949	T	C	0.4672	-0.1763	0.032	3.51e-08	C	T	0.00930107	0.0341137	0.785123	0.53814
rs62288767	3	183409567	A	C	0.899	0.3351	0.0539	5.109e-10	C	A	-0.107191	0.0550632	0.0515724	0.104672
rs262986	3	183435713	A	G	0.4704	-0.2371	0.0305	7.666e-15	A	G	-0.121606	0.0330766	0.000236529	0.467983
rs13091418	3	185329756	C	G	0.6659	-0.2234	0.0325	6.148e-12	G	C	0.126172	0.0344572	0.000250616	0.342958
rs80045342	3	186177114	A	G	0.072	-0.3335	0.0595	2.116e-08	A	G	-0.185154	0.0628454	0.0032177	0.0739651
rs9869437	3	196228360	A	C	0.3523	-0.2001	0.0318	3.223e-10	A	C	-0.0337872	0.0345115	0.327575	0.349158
rs189267552	3	20073193	A	T	0.0132	-0.8664	0.139	4.55e-10	A	T	0.162904	0.147587	0.269688	0.0126885
rs2948094	3	20111608	A	G	0.3894	-0.1749	0.0309	1.497e-08	A	G	-0.0892625	0.0335987	0.00789111	0.3927
rs935501	3	27040605	C	G	0.7364	-0.213	0.0361	3.563e-09	G	C	0.0172391	0.0375873	0.646492	0.263922
rs2004005	3	27266705	T	C	0.5352	0.266	0.0302	1.133e-18	T	C	0.0350901	0.0327811	0.284424	0.532222
rs2055120	3	27548040	A	G	0.9774	-0.8654	0.1062	3.751e-16	G	A	0.37162	0.116156	0.00137774	0.0202299
rs2643826	3	27562988	T	C	0.4505	0.4473	0.0306	1.741e-48	T	C	0.0523345	0.0329499	0.112219	0.453656
rs59944732	3	27603672	A	C	0.7127	-0.2416	0.0335	5.462e-13	C	A	0.0473196	0.0361026	0.189962	0.29065
rs2724535	3	27612304	A	T	0.5212	-0.2092	0.0327	1.575e-10	T	A	0.032019	0.0342952	0.350497	0.467251
rs12638085	3	30405936	A	T	0.3559	0.2189	0.0318	5.609e-12	A	T	0.0819106	0.0343816	0.0172015	0.359631
rs267517	3	37539090	A	G	0.5916	-0.261	0.0313	7.176e-17	A	G	-0.0429811	0.0334919	0.199379	0.600666
rs6788984	3	41107173	A	G	0.8563	0.2999	0.0432	3.806e-12	G	A	0.00922202	0.0470046	0.844459	0.143676
rs1722850	3	41198050	T	C	0.4721	0.1898	0.0302	3.463e-10	C	T	-0.122797	0.0329203	0.000191438	0.517472
rs1052501	3	41925398	T	C	0.8329	0.2262	0.0412	4.143e-08	T	C	-0.339706	0.044662	2.83739e-14	0.839141
rs9311344	3	43940061	A	G	0.1833	0.2269	0.0393	7.515e-09	A	G	0.0677063	0.0418985	0.106104	0.189078
rs79139244	3	47791066	A	T	0.0137	-0.8112	0.1437	1.654e-08	A	T	-0.301822	0.144044	0.0361419	0.0134028
rs62263573	3	47855594	T	C	0.6506	-0.1784	0.0325	3.896e-08	C	T	0.10865	0.0348532	0.00182506	0.34924
rs6771917	3	48108442	T	C	0.2477	-0.3793	0.0355	1.389e-26	C	T	0.199514	0.0384859	2.17314e-07	0.757391
rs12629366	3	48313208	C	G	0.3192	0.211	0.0332	2.058e-10	C	G	0.168951	0.0348786	1.27377e-06	0.32887
rs73088122	3	49432404	T	C	0.1443	-0.2563	0.0438	4.834e-09	T	C	-0.191618	0.0469175	4.42574e-05	0.140608
rs7615099	3	53143901	A	G	0.6675	0.1891	0.0321	3.903e-09	G	A	-0.0945056	0.0348272	0.00665719	0.335076
rs114718455	3	53464055	A	G	0.9664	-0.5102	0.0905	1.718e-08	NA	NA	NA	NA	NA	NA
rs62250937	3	53870318	T	C	0.9107	0.3238	0.056	7.279e-09	C	T	-0.150613	0.0588153	0.0104445	0.0888354
rs3772219	3	56771251	A	C	0.6824	0.2733	0.0324	3.099e-17	C	A	-0.108236	0.0349222	0.00193981	0.327032
rs34873381	3	56786220	A	G	0.7283	0.2126	0.0345	6.879e-10	G	A	-0.0528111	0.0367507	0.150717	0.277345
rs74923473	3	64595506	T	C	0.8809	0.2721	0.0469	6.784e-09	C	T	-0.200621	0.0506211	7.39823e-05	0.119605
rs7618284	3	66422246	C	G	0.3394	-0.1891	0.0331	1.101e-08	C	G	0.0382683	0.0352725	0.277954	0.344485
rs4499560	3	70920485	A	T	0.3171	-0.2199	0.0326	1.463e-11	T	A	0.0852912	0.035479	0.0162183	0.686514
rs73119684	3	71139799	A	C	0.7888	-0.2065	0.0371	2.577e-08	C	A	0.0705507	0.0402004	0.0792654	0.209511
rs6785824	3	74760545	A	G	0.5086	0.1669	0.0302	3.295e-08	G	A	-0.0628864	0.0327634	0.0549341	0.485959
rs34859143	3	84889515	A	G	0.0902	-0.3243	0.0537	1.528e-09	A	G	-0.0892986	0.0586551	0.127902	0.0859098
rs1694933	3	84951716	A	C	0.4875	0.2087	0.0301	4.2e-12	A	C	0.071414	0.0327877	0.0294019	0.483209
rs1375564	3	85656311	T	C	0.6395	0.2579	0.0315	2.844e-16	T	C	0.0314466	0.0343929	0.360542	0.641106
rs1229984	4	100239319	T	C	0.0395	-0.5989	0.0897	2.417e-11	C	T	0.109213	0.110898	0.324718	0.977829
rs1527351	4	102084331	T	C	0.6625	0.2075	0.0321	1.002e-10	C	T	-0.15883	0.0345042	4.16313e-06	0.34177
rs17248480	4	102435265	A	G	0.0283	-0.8442	0.0966	2.374e-18	A	G	-0.213224	0.101965	0.0365163	0.0272545
rs12512546	4	102638137	T	C	0.2192	-0.2332	0.0368	2.426e-10	T	C	-0.0472495	0.0401241	0.238964	0.217237
rs4371620	4	102708235	T	C	0.7947	0.2965	0.0393	4.639e-14	T	C	0.0593922	0.0411007	0.148449	0.79281
rs34166099	4	102778580	A	C	0.296	-0.2383	0.0334	1.005e-12	A	C	-0.0440079	0.036076	0.222517	0.291906
rs13107325	4	103188709	T	C	0.0739	-0.9086	0.0592	4.219e-53	T	C	-0.449865	0.062581	6.57483e-13	0.0738966
rs56388530	4	106910958	T	C	0.7634	0.4164	0.0358	2.836e-31	T	C	0.207051	0.0383233	6.5709e-08	0.760037
rs3762946	4	107235939	A	G	0.1758	0.2321	0.04	6.838e-09	A	G	0.113854	0.043019	0.0081315	0.175745
rs4245930	4	109038654	A	G	0.6334	-0.2022	0.0313	1.039e-10	A	G	-0.144884	0.0339705	2.00021e-05	0.632972
rs34297584	4	111240278	A	G	0.0205	0.7948	0.1131	2.13e-12	A	G	0.224005	0.116291	0.0540756	0.0204052
rs243966	4	111289587	A	T	0.694	-0.216	0.0328	4.311e-11	A	T	-0.0950619	0.0355762	0.0075393	0.695794
rs1879057	4	111335722	T	C	0.7952	-0.3251	0.0382	1.674e-17	T	C	-0.197056	0.0408605	1.41783e-06	0.800043
rs6842486	4	111420283	A	T	0.5527	-0.2074	0.0304	8.79e-12	A	T	-0.0594099	0.0330009	0.0718225	0.555837
rs79509626	4	120141988	C	G	0.9494	0.3878	0.0693	2.213e-08	G	C	-0.112362	0.0752943	0.135623	0.0500347
rs4834792	4	120555696	A	T	0.4796	0.1973	0.0303	7.241e-11	A	T	0.142896	0.03291	1.41247e-05	0.47743
rs77301788	4	120935531	T	C	0.6909	-0.2007	0.0327	8.028e-10	C	T	-0.032746	0.0353952	0.354888	0.310253
rs3097937	4	124794644	A	T	0.8026	0.2226	0.0381	4.95e-09	T	A	-0.0445014	0.0408917	0.276475	0.200845
rs4864422	4	138374616	A	G	0.451	0.2265	0.0306	1.444e-13	G	A	-0.0718333	0.0329112	0.0290633	0.55403
rs7439567	4	138464842	T	C	0.4106	0.2537	0.0309	2.306e-16	T	C	0.00393002	0.0334472	0.906465	0.407205
rs72719160	4	144051276	A	T	0.6829	-0.2243	0.0324	4.337e-12	T	A	0.0882294	0.0353403	0.0125412	0.313265
rs11933087	4	145722862	A	T	0.6336	-0.2113	0.0322	5.36e-11	T	A	0.0643069	0.0340023	0.0585922	0.370458
rs13128814	4	146801002	A	G	0.5141	-0.2167	0.0305	1.243e-12	A	G	-0.120967	0.0327939	0.000225468	0.512788
rs13143677	4	148419040	A	G	0.2933	0.2237	0.0333	1.821e-11	A	G	0.0581952	0.0361104	0.107053	0.29139
rs28405622	4	151148930	T	C	0.3	-0.1814	0.033	3.883e-08	T	C	0.00693705	0.0354288	0.844765	0.307957
rs6823767	4	151295085	T	C	0.7226	-0.2129	0.0341	4.399e-10	C	T	0.0341804	0.0366103	0.350497	0.277549
rs7665985	4	153006312	T	C	0.3636	0.1826	0.0322	1.353e-08	C	T	-0.0602123	0.0343829	0.0799085	0.637106
rs16999742	4	156385235	T	C	0.5802	-0.1703	0.0308	3.053e-08	C	T	0.0498399	0.0333138	0.134636	0.413096
rs7683728	4	156402654	T	C	0.5312	-0.3654	0.0304	2.431e-33	T	C	-0.030617	0.0328207	0.350896	0.532564
rs17378104	4	156447326	A	T	0.9342	-0.4267	0.0646	4.086e-11	T	A	0.107154	0.0670551	0.110044	0.0669828
rs1483040	4	156503399	C	G	0.094	0.3458	0.0527	5.224e-11	C	G	0.179146	0.0581729	0.00207345	0.0869034
rs990619	4	156507678	C	G	0.4763	-0.2974	0.0301	4.675e-23	G	C	0.126817	0.0326976	0.000105151	0.523833
rs28531888	4	156613960	T	C	0.1985	-0.2256	0.0396	1.165e-08	T	C	-0.15325	0.0421673	0.000278778	0.196494
rs12643599	4	156639846	A	G	0.6395	0.3134	0.0313	1.232e-23	G	A	-0.192373	0.0340376	1.59039e-08	0.358989
rs78975989	4	156718205	A	G	0.1091	-0.3199	0.0501	1.673e-10	A	G	-0.2103	0.0535394	8.5709e-05	0.106359
rs60576102	4	157008851	T	C	0.3612	0.179	0.0315	1.327e-08	T	C	0.0786302	0.0341717	0.0213909	0.367781
rs62328145	4	157012235	A	G	0.061	0.3806	0.068	2.178e-08	A	G	0.216356	0.0714321	0.00245533	0.0601008
rs17035181	4	157678511	T	G	0.8552	0.3074	0.0429	7.613e-13	G	T	-0.0908632	0.0466188	0.051289	0.144717
rs869396	4	169688000	A	C	0.4659	-0.2115	0.0305	4.124e-12	A	C	0.0579741	0.0331054	0.079914	0.463804
rs2610990	4	18008232	A	G	0.2641	-0.2903	0.0343	2.863e-17	G	A	0.11921	0.0372155	0.00135913	0.738812
rs6830062	4	18017730	T	C	0.8422	-0.2419	0.0415	5.692e-09	C	T	0.140835	0.0449919	0.00174699	0.157169
rs79682447	4	2262104	A	G	0.0382	0.5008	0.0809	6.016e-10	A	G	0.235131	0.0868401	0.00677705	0.0373112
rs1290933	4	2668217	A	C	0.6919	-0.2847	0.0327	3.172e-18	A	C	-0.0210252	0.0352112	0.550429	0.686508
rs55924432	4	26812737	T	C	0.401	0.2651	0.0317	5.695e-17	T	C	0.163166	0.0334606	1.08161e-06	0.403237
rs2073505	4	3444503	A	G	0.0752	0.3606	0.0598	1.603e-09	A	G	0.165812	0.0640256	0.00960443	0.0732199
rs2498323	4	3451109	A	G	0.098	0.3171	0.0517	8.515e-10	A	G	0.0515801	0.0545763	0.344609	0.100024
rs4488948	4	38327029	T	C	0.569	-0.2284	0.0313	2.724e-13	T	C	-0.146202	0.033338	1.15814e-05	0.568031
rs2046643	4	38372849	A	G	0.2922	0.1887	0.0336	1.864e-08	G	A	-0.094437	0.0361428	0.00897888	0.712902
rs2291434	4	38387244	T	G	0.5335	-0.2622	0.0303	5.104e-18	T	G	-0.172351	0.0327786	1.4576e-07	0.53948
rs62301873	4	40603821	A	G	0.8943	-0.2996	0.0497	1.599e-09	G	A	0.0726726	0.0535402	0.174673	0.104535
rs12511987	4	46595623	T	G	0.8226	-0.2329	0.0399	5.393e-09	G	T	0.0643422	0.0430666	0.135173	0.177083
rs62309747	4	48713862	A	G	0.4734	-0.2244	0.0304	1.593e-13	A	G	-0.0887813	0.0328104	0.00681278	0.466916
rs60991988	4	54801228	T	G	0.8931	0.3789	0.0498	2.82e-14	G	T	0.349612	0.0537269	7.67595e-11	0.104627
rs6554163	4	55102559	A	T	0.2124	0.229	0.037	6.352e-10	A	T	-0.0462425	0.0397602	0.244817	0.216601
rs525271	4	56248954	T	C	0.294	0.2336	0.0331	1.671e-12	T	C	0.0806316	0.036157	0.025746	0.287784
rs13107261	4	63768826	A	G	0.3687	-0.1778	0.0314	1.567e-08	A	G	-0.0801809	0.033922	0.0180952	0.370521
rs10008637	4	77414144	T	C	0.5405	0.2157	0.0302	9.241e-13	C	T	-0.0455307	0.0328185	0.165337	0.464098
rs79059900	4	81081055	T	C	0.0554	0.5239	0.0718	2.962e-13	T	C	0.132407	0.0702756	0.0595523	0.0574633
rs17465728	4	81153992	T	C	0.1917	0.2129	0.039	4.888e-08	T	C	0.109485	0.0417129	0.00867248	0.195628
rs56190605	4	81162062	A	G	0.8468	0.3873	0.0426	9.091e-20	G	A	-0.162214	0.0457505	0.000391791	0.151908
rs36077257	4	81179990	T	C	0.0259	0.6191	0.1004	7.062e-10	T	C	0.321615	0.104543	0.00209561	0.025715
rs12509595	4	81182554	T	C	0.7077	-0.8367	0.0334	2.55e-138	C	T	0.321659	0.0359763	3.89609e-19	0.293412
rs113087495	4	81182951	T	C	0.9669	-0.6079	0.0888	7.544e-12	C	T	0.235453	0.0947504	0.0129566	0.0319259
rs2290755	4	81214116	A	C	0.7605	-0.2343	0.0376	4.687e-10	C	A	0.0557461	0.0398319	0.161655	0.244224
rs1379617	4	83952862	T	C	0.7515	0.2167	0.0359	1.543e-09	C	T	0.0632477	0.037512	0.091785	0.256642
rs17010957	4	86719165	T	C	0.8537	-0.534	0.043	1.781e-35	C	T	0.168234	0.0462242	0.000273218	0.14996
rs13149209	4	89750668	T	C	0.7773	0.281	0.0367	1.971e-14	C	T	-0.0973425	0.0399682	0.0148721	0.212736
rs1347345	4	95938386	A	G	0.6179	-0.1806	0.0312	6.915e-09	A	G	-0.10378	0.0336552	0.00204537	0.613907
rs2112453	5	112368522	A	G	0.7288	-0.1876	0.0341	3.691e-08	A	G	-0.0552975	0.0370232	0.135284	0.734019
rs6894014	5	114393181	T	G	0.4915	0.2749	0.0303	1.089e-19	T	G	0.160184	0.0328355	1.07056e-06	0.484164
rs9885577	5	121194226	T	C	0.3709	0.2309	0.0321	6.526e-13	T	C	0.0946222	0.0343025	0.00580795	0.366448
rs2546343	5	122434666	T	C	0.6802	-0.1973	0.0329	2.013e-09	T	C	-0.0280397	0.0357878	0.433335	0.683429
rs555625	5	122453145	T	C	0.9305	0.4256	0.0594	7.605e-13	T	C	0.160553	0.0642996	0.0125277	0.930648
rs1624823	5	122475438	A	G	0.3801	0.3371	0.0313	4.258e-27	A	G	0.134394	0.0338013	7.01087e-05	0.384941
rs77759344	5	122520616	T	C	0.0863	-0.355	0.0572	5.342e-10	T	C	-0.0774174	0.0615669	0.208592	0.0820012
rs337121	5	122597359	C	G	0.3491	-0.2497	0.0318	3.826e-15	C	G	-0.082153	0.034231	0.016398	0.355275
rs6875307	5	122797234	T	C	0.4785	0.1673	0.0303	3.473e-08	T	C	0.176489	0.0329943	8.85082e-08	0.477448
rs9327297	5	122835051	C	G	0.6676	0.2747	0.0319	8.067e-18	G	C	-0.0721772	0.0348084	0.0381216	0.331802
rs6860245	5	127367998	C	G	0.2435	-0.2112	0.0353	2.098e-09	C	G	-0.0487029	0.0380133	0.200123	0.248031
rs17676242	5	127589648	A	G	0.0915	0.4156	0.0533	6.622e-15	A	G	0.177907	0.0567034	0.00170421	0.094551
rs80097588	5	127729949	A	G	0.9393	-0.3637	0.0648	1.978e-08	G	A	0.130513	0.0688143	0.057882	0.0618222
rs6892983	5	127845030	A	C	0.4022	0.3427	0.0307	7.113e-29	A	C	0.134028	0.0333436	5.83197e-05	0.412572
rs10069690	5	1279790	T	C	0.2582	0.3098	0.0369	4.473e-17	T	C	0.0819385	0.0374258	0.0285723	0.257289
rs247095	5	128093756	A	G	0.7398	0.1958	0.0347	1.676e-08	A	G	0.0868818	0.0375131	0.0205574	0.742971
rs13165038	5	131813350	T	C	0.6752	-0.1917	0.0324	3.319e-09	C	T	0.0997409	0.0350118	0.00438923	0.326766
rs3923060	5	138775301	T	C	0.7381	0.1917	0.0348	3.637e-08	T	C	0.104053	0.037162	0.00511107	0.738049
rs260728	5	139143510	A	G	0.9054	0.2907	0.0533	4.97e-08	A	G	0.0762505	0.0577389	0.186634	0.909204
rs702395	5	140086677	T	C	0.4369	0.2318	0.0305	3.239e-14	T	C	-0.00687498	0.0329841	0.834891	0.437356
rs2913920	5	141726983	T	C	0.765	0.2418	0.0359	1.623e-11	T	C	0.105278	0.0387847	0.00663952	0.767603
rs9716164	5	147884668	T	C	0.4176	0.1804	0.0305	3.401e-09	T	C	0.0586371	0.0331068	0.0765377	0.422709
rs17640858	5	148346260	A	C	0.3687	0.2014	0.0321	3.295e-10	A	C	0.0852003	0.0346229	0.0138634	0.369053
rs994446	5	148348395	A	G	0.2086	-0.3466	0.0374	1.874e-20	A	G	-0.162858	0.0409739	7.05067e-05	0.202591
rs4705316	5	148498799	A	G	0.7601	-0.2229	0.0355	3.227e-10	A	G	-0.07696	0.0383465	0.044755	0.76119
rs10051277	5	148547201	C	G	0.0667	-0.3779	0.063	2.028e-09	C	G	-0.179063	0.0696137	0.0101051	0.0596976
rs157678	5	156145654	A	T	0.6689	-0.183	0.0329	2.663e-08	A	T	0.0153606	0.0350615	0.661311	0.66227
rs7725413	5	15695987	T	C	0.7699	-0.1985	0.0359	3.072e-08	T	C	-0.0127717	0.0388505	0.742353	0.767788
rs1957563	5	157474590	T	C	0.265	0.3629	0.0342	2.317e-26	T	C	0.0981274	0.036879	0.00779643	0.269571
rs11743700	5	157532379	A	G	0.3677	0.2234	0.0322	4.287e-12	A	G	0.0737601	0.03407	0.030392	0.379574
rs7717130	5	157683577	T	C	0.0509	-0.4904	0.0693	1.518e-12	T	C	-0.273805	0.0742629	0.000227001	0.0515815
rs11960210	5	157817634	T	C	0.6245	0.4727	0.0313	1.253e-51	C	T	-0.173189	0.0339004	3.2458e-07	0.369342
rs62386478	5	157827983	T	C	0.0335	-0.5632	0.0886	2.079e-10	T	C	-0.324658	0.0914197	0.000383437	0.0340573
rs62386479	5	157845025	A	G	0.0754	0.5346	0.0586	7.254e-20	A	G	0.174272	0.061897	0.00487048	0.0770231
rs190011875	5	157861964	C	G	0.9676	0.4894	0.0874	2.113e-08	G	C	-0.306105	0.0917394	0.000848015	0.0329948
rs2914219	5	157986556	C	G	0.702	-0.3812	0.0333	2.167e-30	G	C	0.162017	0.0358343	6.15062e-06	0.301568
rs33191	5	158103815	A	G	0.2588	0.2292	0.0348	4.389e-11	G	A	-0.0605331	0.0377381	0.108709	0.740423
rs1368298	5	158204425	A	G	0.5517	0.3085	0.0305	4.761e-24	G	A	-0.0306073	0.032906	0.352298	0.451204
rs17635991	5	158222866	C	G	0.1093	0.3639	0.0502	4.175e-13	C	G	0.158638	0.0518437	0.00221416	0.112082
rs4130208	5	158348912	A	C	0.7608	0.2855	0.0355	8.312e-16	C	A	-0.104055	0.0385049	0.00688484	0.236364
rs147405800	5	158412406	T	G	0.0289	-0.5606	0.093	1.661e-09	T	G	-0.440333	0.0964842	5.02728e-06	0.030135
rs34296591	5	158444231	C	G	0.6426	0.2299	0.0317	3.86e-13	G	C	-0.0823197	0.0341132	0.0158169	0.361825
rs6895454	5	158523167	T	C	0.0769	-0.3308	0.0577	9.935e-09	T	C	-0.0704476	0.0622366	0.257665	0.0760967
rs3860770	5	173301427	A	G	0.2916	-0.2663	0.0333	1.201e-15	A	G	-0.313603	0.0361281	3.97854e-18	0.288052
rs12153395	5	179411477	A	G	0.1147	-0.3303	0.0486	1.069e-11	A	G	-0.125773	0.0513246	0.0142655	0.117757
rs56161517	5	32676170	A	G	0.779	0.4165	0.0375	1.023e-28	G	A	-0.154478	0.0400247	0.000113623	0.221369
rs62369473	5	32682856	A	T	0.1455	-0.3832	0.0442	4.301e-18	A	T	-0.160026	0.0471629	0.000691356	0.146415
rs77330679	5	32718607	T	C	0.3488	0.4114	0.0321	1.513e-37	NA	NA	NA	NA	NA	NA
rs1147224	5	32725072	T	C	0.2126	0.2433	0.0404	1.773e-09	C	T	-0.152125	0.0419428	0.000286852	0.786179
rs3792761	5	32725352	C	G	0.2781	0.2718	0.0378	6.08e-13	C	G	0.0516835	0.0390263	0.185397	0.286468
rs13358397	5	32747188	A	G	0.89	-0.3974	0.0482	1.701e-16	G	A	0.139899	0.0523383	0.00751866	0.110279
rs72742734	5	32773275	A	G	0.9486	0.4897	0.0687	9.85e-13	G	A	-0.2255	0.0741582	0.00235985	0.0516475
rs34732059	5	32788696	A	G	0.0656	0.3562	0.0639	2.457e-08	A	G	0.245481	0.0654787	0.000177585	0.0666039
rs72742745	5	32813742	A	G	0.0588	0.3809	0.0685	2.663e-08	A	G	0.208489	0.0700762	0.00292855	0.0601596
rs12656497	5	32831939	T	C	0.4034	-0.6382	0.0307	7.14e-96	C	T	0.288208	0.0333709	5.84009e-18	0.596687
rs480882	5	32847023	A	T	0.4964	-0.193	0.0307	3.093e-10	A	T	-0.0983006	0.0330332	0.00292253	0.495983
rs146816907	5	32876210	A	G	0.0391	0.4942	0.0801	6.798e-10	A	G	0.141608	0.0867839	0.102739	0.0374609
rs146345612	5	32882049	T	C	0.9707	0.8155	0.0926	1.335e-18	C	T	-0.301279	0.0982597	0.00216867	0.0292427
rs62368153	5	32921995	A	G	0.9671	-0.5109	0.0882	6.922e-09	G	A	0.194699	0.0897434	0.0300456	0.034323
rs10045949	5	32940426	A	T	0.7026	-0.3204	0.0331	3.272e-22	T	A	0.112172	0.0357265	0.00169127	0.299117
rs78741891	5	32942035	A	G	0.017	-0.7364	0.1299	1.457e-08	A	G	-0.291871	0.144267	0.0430617	0.0130361
rs13189816	5	32989116	T	C	0.5386	-0.196	0.031	2.499e-10	C	T	0.0850019	0.0331864	0.0104274	0.46646
rs13186741	5	33117766	C	G	0.1317	-0.2838	0.048	3.25e-09	C	G	-0.0546147	0.0503287	0.277852	0.124897
rs2054479	5	33128479	T	G	0.7191	-0.2653	0.0336	3.017e-15	G	T	0.0573231	0.0361996	0.113303	0.286539
rs7703756	5	33216395	A	G	0.6971	-0.1857	0.0333	2.457e-08	G	A	0.075831	0.0358022	0.0341719	0.307398
rs4957026	5	361148	A	G	0.3399	0.1982	0.0323	8.119e-10	G	A	-0.0787704	0.0348335	0.0237392	0.669101
rs954767	5	3706050	A	C	0.7413	-0.2127	0.0346	7.529e-10	C	A	0.120329	0.0373784	0.00128564	0.25785
rs2962261	5	50416469	A	G	0.6814	0.1809	0.0325	2.689e-08	A	G	0.0447688	0.035365	0.205548	0.679741
rs767717	5	50880788	T	C	0.3705	0.2199	0.0312	1.922e-12	C	T	-0.0883416	0.0339535	0.00927316	0.62648
rs1694068	5	53283630	A	T	0.6139	0.2657	0.0311	1.184e-17	A	T	0.0816961	0.033749	0.0154917	0.61725
rs10043077	5	55692939	T	C	0.639	-0.1931	0.0324	2.523e-09	C	T	0.0644766	0.0344994	0.0616356	0.361035
rs464605	5	55807370	T	C	0.746	0.2077	0.0347	2.08e-09	T	C	0.0859198	0.0395934	0.0300041	0.747486
rs13179413	5	55868097	T	C	0.2819	0.2238	0.0347	1.084e-10	T	C	0.122504	0.0371206	0.000966457	0.284221
rs10036435	5	56744833	C	G	0.8095	-0.2307	0.0385	2.009e-09	G	C	0.151176	0.0420438	0.000323627	0.188439
rs1848510	5	57754005	A	G	0.3621	0.1839	0.0316	5.717e-09	A	G	0.161727	0.0342917	2.40461e-06	0.364252
rs12657950	5	61940569	T	C	0.0744	0.455	0.059	1.269e-14	T	C	0.401116	0.0654812	9.04893e-10	0.0669648
rs6870654	5	63831964	T	C	0.7454	0.2136	0.0347	7.581e-10	C	T	-0.0446128	0.0375689	0.235035	0.254312
rs6875372	5	64079015	A	T	0.5151	0.1886	0.0303	4.803e-10	A	T	0.0439432	0.0330282	0.183363	0.516618
rs4286632	5	66291370	A	G	0.7306	0.211	0.0343	7.641e-10	G	A	-0.0649847	0.03674	0.0769341	0.277616
rs7703560	5	67678506	A	G	0.7002	-0.2246	0.0333	1.512e-11	G	A	0.119148	0.0359718	0.000925636	0.296663
rs246973	5	68007803	T	C	0.2882	0.2479	0.0335	1.453e-13	T	C	0.108341	0.0364233	0.00293509	0.293771
rs56719405	5	72637748	A	G	0.0587	0.3576	0.0651	3.877e-08	A	G	0.0490587	0.0696255	0.481055	0.0589623
rs4704514	5	77820081	T	C	0.2837	0.2733	0.0336	3.917e-16	T	C	0.10644	0.0365602	0.00359885	0.284589
rs6452769	5	87389027	A	G	0.2053	-0.3143	0.0377	7.821e-17	A	G	-0.143568	0.0413087	0.00051005	0.196622
rs6884092	5	88109590	A	C	0.1002	0.2782	0.0506	3.76e-08	A	C	0.188684	0.0553187	0.00064773	0.0976041
rs28690315	5	88222511	A	G	0.0778	-0.345	0.0585	3.661e-09	A	G	-0.223718	0.0616386	0.000284032	0.0784066
rs11744148	5	90229807	A	G	0.227	0.2054	0.0361	1.335e-08	A	G	0.0935691	0.0391101	0.0167371	0.226212
rs1852732	5	90412371	C	G	0.3553	0.2034	0.0316	1.149e-10	G	C	-0.0869398	0.0342091	0.011041	0.643831
rs77151571	5	91843369	T	C	0.9687	0.5737	0.0892	1.236e-10	C	T	-0.32737	0.0946726	0.0005445	0.0313924
rs258951	5	92053867	A	T	0.5524	0.1795	0.0307	4.753e-09	A	T	0.0616326	0.0331154	0.0627254	0.560066
rs709668	5	96174186	A	G	0.2003	-0.2943	0.0377	5.964e-15	G	A	0.161983	0.0408574	7.35458e-05	0.796977
rs112824186	5	96344592	A	G	0.027	-0.5744	0.0983	5.177e-09	A	G	-0.21456	0.102553	0.0364236	0.0274905
rs27300	5	96363407	T	C	0.5648	-0.1708	0.0304	1.845e-08	T	C	-0.163717	0.0329703	6.85494e-07	0.560231
rs1871190	5	97953719	T	G	0.3349	0.1954	0.0324	1.656e-09	T	G	0.0846008	0.0350782	0.0158761	0.32718
rs9486916	6	109013930	T	C	0.1979	0.2657	0.0385	5.419e-12	T	C	0.0630666	0.0421844	0.134911	0.193806
rs557526	6	109090119	A	G	0.2347	-0.2064	0.0356	6.527e-09	A	G	-0.0706998	0.0386986	0.0677114	0.233218
rs2693560	6	117523671	A	G	0.366	-0.206	0.0316	6.991e-11	G	A	0.104892	0.0339703	0.00201707	0.62948
rs13207962	6	117817099	A	G	0.2392	-0.2504	0.0355	1.781e-12	A	G	-0.109097	0.0386053	0.0047143	0.237185
rs62421489	6	118601980	A	G	0.0818	0.3966	0.0554	8.344e-13	A	G	0.208679	0.0617889	0.000732184	0.076874
rs1630736	6	12295987	T	C	0.465	-0.1706	0.0309	3.516e-08	T	C	-0.0438297	0.0329463	0.183408	0.466092
rs10782230	6	126228512	A	G	0.4845	0.2106	0.0302	2.912e-12	A	G	0.0965675	0.0327767	0.00321718	0.480832
rs13210686	6	126513437	A	G	0.2692	-0.205	0.0359	1.181e-08	A	G	-0.0424938	0.0372883	0.254455	0.275517
rs4897173	6	126579388	A	G	0.1203	0.2779	0.0464	2.172e-09	A	G	0.179371	0.0507939	0.000413541	0.118197
rs9401877	6	126678785	T	C	0.2388	0.2042	0.036	1.411e-08	C	T	-0.0102768	0.0387502	0.790852	0.766158
rs9401913	6	127159982	A	G	0.4387	0.5202	0.0305	3.656e-65	A	G	0.246308	0.0329636	7.92641e-14	0.436253
rs78578445	6	127162737	A	G	0.0841	-0.4154	0.0574	4.757e-13	A	G	-0.100092	0.0588753	0.0891209	0.0854176
rs118094484	6	127222374	A	G	0.0271	0.5891	0.1007	4.939e-09	A	G	-0.112861	0.104639	0.280776	0.0250812
rs17651529	6	127340068	T	C	0.7334	0.2123	0.035	1.336e-09	C	T	-0.0750595	0.0367562	0.0411439	0.27289
rs9349379	6	12903957	A	G	0.593	0.2664	0.0312	1.307e-17	G	A	0.0723388	0.0333477	0.0300668	0.404912
rs9885632	6	131311909	T	C	0.7309	0.2358	0.0341	4.369e-12	T	C	0.0873114	0.0369162	0.018025	0.72912
rs2327429	6	134209837	T	C	0.7083	0.2	0.0338	3.161e-09	C	T	-0.047299	0.0359626	0.188435	0.296033
rs7763294	6	140383733	T	G	0.3163	-0.2004	0.0324	6.388e-10	G	T	0.00811708	0.0353022	0.818146	0.684892
rs62429831	6	140809186	T	C	0.1484	0.2444	0.0427	1.048e-08	T	C	0.181771	0.0463795	8.88689e-05	0.146077
rs6570530	6	143150223	T	C	0.4528	0.2206	0.0306	6.04e-13	C	T	-0.0573191	0.033151	0.0838056	0.546215
rs7765526	6	147713764	A	G	0.4633	0.201	0.0307	5.881e-11	G	A	-0.153849	0.0332205	3.63908e-06	0.540946
rs17080102	6	151004770	C	G	0.0694	-0.8085	0.0594	3.522e-42	C	G	-0.332107	0.0636956	1.85043e-07	0.0711792
rs275351	6	151015996	T	C	0.5098	0.1838	0.0301	1.056e-09	C	T	-0.106352	0.0327776	0.00117616	0.49121
rs6557155	6	151910126	T	G	0.4009	0.1906	0.0313	1.143e-09	G	T	-0.0981474	0.0336524	0.00354023	0.603084
rs851966	6	151981210	A	G	0.5581	-0.1755	0.0303	7.02e-09	G	A	0.110957	0.0329426	0.000756796	0.4385
rs75559245	6	152160286	A	G	0.9079	0.3122	0.0529	3.693e-09	G	A	-0.0968332	0.0579355	0.0946447	0.0874569
rs13203975	6	152333104	A	G	0.1158	0.2793	0.0476	4.464e-09	A	G	-0.34468	0.0522861	4.34552e-11	0.110859
rs1830218	6	152867992	A	T	0.2103	0.2046	0.0372	3.724e-08	A	T	0.120148	0.0405056	0.00301544	0.20614
rs674249	6	159635638	T	G	0.7436	-0.1918	0.0345	2.712e-08	G	T	-0.014473	0.0378206	0.701962	0.251693
rs509833	6	159711515	A	G	0.1386	0.329	0.044	7.079e-14	G	A	0.164927	0.0466282	0.000404695	0.856742
rs2745599	6	1613686	A	G	0.552	0.2164	0.0317	8.955e-12	G	A	-0.106194	0.0329915	0.00128731	0.444366
rs10214535	6	161720674	A	G	0.678	0.1806	0.0327	3.346e-08	G	A	-0.0514682	0.0351019	0.142581	0.32978
rs179972	6	16362692	T	C	0.4367	0.1829	0.0314	5.462e-09	T	C	0.0590265	0.0332225	0.0756193	0.440851
rs12661036	6	163737476	T	C	0.775	-0.2104	0.0374	1.82e-08	C	T	0.0665971	0.0399926	0.095868	0.221236
rs6932812	6	166180947	C	G	0.9312	0.4603	0.0615	7.219e-14	G	C	-0.286005	0.0656449	1.32023e-05	0.066364
rs9294987	6	169720237	T	C	0.5033	-0.1934	0.0313	6.254e-10	C	T	0.0808223	0.032998	0.0143141	0.503581
rs9368222	6	20686996	A	C	0.2688	0.2281	0.0339	1.837e-11	A	C	0.0806274	0.0372244	0.0303137	0.260979
rs7744319	6	21099352	T	C	0.3784	-0.1745	0.0312	2.234e-08	C	T	0.101629	0.0339592	0.00276573	0.618739
rs196051	6	22056131	A	G	0.6136	0.2139	0.0315	1.136e-11	G	A	-0.089686	0.0336723	0.00773403	0.382881
rs6911827	6	22130601	T	C	0.4577	0.2378	0.0306	7.962e-15	T	C	0.0745294	0.032838	0.0232326	0.454209
rs2744133	6	22392260	A	G	0.7246	0.2879	0.0337	1.326e-17	G	A	-0.105584	0.0365175	0.00383661	0.27874
rs12661604	6	23181119	A	G	0.4019	0.1776	0.031	9.865e-09	A	G	0.0369613	0.0336235	0.271651	0.401149
rs72839066	6	25528452	A	G	0.9579	-0.4304	0.0781	3.555e-08	G	A	0.246297	0.0875933	0.00492665	0.0380468
rs932316	6	25641200	T	C	0.8111	-0.2228	0.0384	6.446e-09	C	T	0.264433	0.0414606	1.7992e-10	0.191804
rs4712955	6	25684279	A	G	0.4659	-0.1901	0.0309	7.419e-10	G	A	0.128778	0.0327801	8.55e-05	0.533359
rs9461218	6	25818755	A	G	0.2432	0.206	0.0352	5.039e-09	A	G	0.104471	0.0377459	0.00564487	0.250125
rs199739	6	25960509	A	C	0.2828	-0.2447	0.0334	2.37e-13	C	A	0.0596106	0.0368105	0.105364	0.728077
rs2032451	6	26092170	T	G	0.1505	0.5425	0.0424	1.562e-37	T	G	0.321502	0.045521	1.63854e-12	0.152349
rs12205050	6	26111372	T	C	0.1606	-0.2305	0.0412	2.247e-08	T	C	-0.154126	0.0445912	0.000547511	0.159417
rs112250267	6	26175832	T	C	0.0892	0.3177	0.0531	2.187e-09	T	C	0.160646	0.0587431	0.00624399	0.0848286
rs4712978	6	26304102	A	G	0.081	-0.3498	0.0623	1.96e-08	G	A	0.157649	0.0659088	0.0167615	0.931324
rs143665311	6	26444168	T	C	0.2574	0.2394	0.0346	4.383e-12	NA	NA	NA	NA	NA	NA
rs151117229	6	26491355	T	C	0.0373	0.6115	0.0805	3.138e-14	T	C	0.206971	0.0904361	0.0221047	0.0338617
rs3131848	6	29649093	A	G	0.2239	0.2172	0.0364	2.38e-09	A	G	0.129622	0.0396242	0.00107075	0.217811
rs116025100	6	30935290	A	G	0.0383	0.5365	0.0851	2.859e-10	A	G	0.183466	0.0837423	0.028465	0.0397077
rs3132555	6	31082910	C	G	0.2683	-0.2721	0.0344	2.721e-15	G	C	0.0618597	0.0369743	0.0943199	0.735189
rs1265100	6	31105310	A	G	0.841	-0.2973	0.0417	1.034e-12	G	A	0.17691	0.0448807	8.09086e-05	0.157949
rs116685461	6	31315512	A	G	0.1121	0.2967	0.0523	1.442e-08	A	G	0.103181	0.0548317	0.0598691	0.099677
rs2854001	6	31323012	A	G	0.2209	0.3804	0.0398	1.081e-21	A	G	0.131635	0.0387976	0.000691813	0.231905
rs2523594	6	31326629	T	C	0.6306	0.2164	0.0326	2.983e-11	T	C	0.23134	0.0338026	7.73331e-12	0.620149
rs9267381	6	31466769	C	G	0.3105	0.2027	0.0329	7.277e-10	C	G	0.108956	0.0354715	0.00212909	0.306415
rs144360625	6	31573577	T	C	0.8619	0.3537	0.0462	1.851e-14	C	T	0.0855447	0.0493227	0.0828505	0.127342
rs1144709	6	31709349	T	C	0.2073	-0.2613	0.038	6.115e-12	T	C	0.00110808	0.041206	0.978547	0.195879
rs142045354	6	31761152	A	G	0.0189	-0.7235	0.1283	1.706e-08	A	G	-0.186587	0.132591	0.159358	0.0154462
rs3132442	6	31839494	T	C	0.5199	0.3931	0.0304	2.647e-38	T	C	0.128094	0.0326769	8.85766e-05	0.50804
rs62395847	6	31850813	T	C	0.9686	-0.7639	0.0893	1.165e-17	C	T	0.208895	0.0942223	0.0266215	0.0312047
rs115521166	6	31930063	A	G	0.0364	0.7107	0.0891	1.539e-15	A	G	0.196281	0.0908122	0.0306661	0.033395
rs3021090	6	32021976	A	G	0.9244	0.3634	0.062	4.654e-09	G	A	0.106958	0.0688527	0.120321	0.0604039
rs204883	6	32032743	A	G	0.3956	0.3964	0.0311	2.537e-37	A	G	0.118016	0.0336483	0.00045273	0.381123
rs9271069	6	32575700	A	G	0.1523	-0.2922	0.0458	1.821e-10	G	A	0.058429	0.0459181	0.203211	0.849986
rs114472600	6	34166533	T	C	0.9558	-0.4648	0.0766	1.3e-09	C	T	0.28657	0.0774066	0.000213857	0.0469596
rs12664016	6	34373649	A	G	0.0784	-0.3164	0.057	2.828e-08	A	G	-0.02975	0.0630382	0.636973	0.0729974
rs2395622	6	35388758	T	C	0.8151	-0.2266	0.0392	7.166e-09	T	C	-0.178689	0.0423299	2.42977e-05	0.815828
rs9394578	6	39165859	A	C	0.2554	0.1931	0.0347	2.557e-08	A	C	0.0612973	0.037441	0.101596	0.257969
rs145211473	6	39242163	A	G	0.9787	0.7513	0.1119	1.861e-11	G	A	-0.311571	0.111689	0.00527731	0.0229426
rs2815063	6	39262535	A	C	0.1315	0.2755	0.0458	1.763e-09	A	C	0.0244321	0.0485864	0.615064	0.132823
rs12207935	6	43259129	T	C	0.0951	0.3128	0.0544	8.72e-09	T	C	-0.0599006	0.0585808	0.306531	0.0894137
rs7763558	6	43349215	A	G	0.3241	0.3363	0.0321	1.17e-25	A	G	0.0487431	0.0350787	0.164672	0.319599
rs6905288	6	43758873	A	G	0.5675	0.1902	0.0312	1.092e-09	A	G	0.106769	0.0330563	0.00123845	0.567581
rs78648104	6	50683009	T	C	0.9075	-0.4287	0.0541	2.365e-15	C	T	0.171363	0.05845	0.00337056	0.0855941
rs2817412	6	50807358	T	C	0.108	-0.2698	0.0491	3.81e-08	T	C	-0.147898	0.0528847	0.00516453	0.108133
rs7772884	6	51040926	T	C	0.5125	0.1684	0.0301	2.243e-08	C	T	-0.129555	0.0328238	7.91743e-05	0.483271
rs1474698	6	56064197	T	C	0.5524	-0.1767	0.0305	6.731e-09	T	C	0.0792433	0.0330543	0.0165143	0.558664
rs1575290	6	7715689	T	C	0.4733	0.1973	0.0301	5.586e-11	T	C	-0.0156396	0.0327606	0.633085	0.478788
rs1180818	6	79427219	C	G	0.5833	0.1769	0.0307	7.863e-09	C	G	0.151626	0.0332798	5.21468e-06	0.581317
rs1984195	6	79657391	A	G	0.4887	0.2409	0.0303	1.768e-15	A	G	0.135845	0.0327654	3.38484e-05	0.48725
rs9449350	6	82281417	T	C	0.6795	-0.2189	0.0323	1.185e-11	C	T	-0.0335952	0.0352978	0.341218	0.313856
rs6921291	6	97066242	T	C	0.1907	0.3575	0.0385	1.575e-20	T	C	0.0490509	0.0417283	0.239803	0.189804
rs3808356	7	100492322	T	C	0.2838	0.1974	0.0337	4.909e-09	T	C	-0.00316897	0.0362565	0.93035	0.285235
rs12705383	7	106382731	T	C	0.9679	-0.5286	0.0905	5.132e-09	C	T	0.013894	0.0930136	0.881257	0.0329029
rs2392929	7	106414069	T	G	0.7973	-0.7507	0.0379	1.958e-87	G	T	-0.127368	0.0409922	0.00188945	0.198095
rs10250402	7	106414567	T	G	0.2209	-0.2142	0.0374	1.017e-08	T	G	0.049564	0.0392191	0.206314	0.224701
rs1874430	7	106419973	T	C	0.3927	-0.2236	0.0313	8.553e-13	C	T	-0.0132296	0.0335961	0.693742	0.600386
rs75102927	7	1142862	C	G	0.2532	0.2016	0.0348	7.058e-09	C	G	0.0824018	0.0380091	0.030164	0.246548
rs17826049	7	1222859	T	G	0.0465	-0.6208	0.0774	1.09e-15	T	G	-0.401257	0.0777186	2.43353e-07	0.0463435
rs6466878	7	123272278	T	C	0.3168	0.1958	0.0324	1.542e-09	C	T	-0.0266662	0.0350639	0.446954	0.679562
rs3757387	7	128576086	T	C	0.5502	0.1904	0.0304	4.01e-10	C	T	-0.0322013	0.0329479	0.328402	0.452909
rs56179563	7	129685597	A	G	0.3889	-0.2161	0.0323	2.065e-11	A	G	-0.172162	0.0339901	4.08655e-07	0.389149
rs34072724	7	130432469	A	G	0.4889	-0.2422	0.0303	1.373e-15	A	G	-0.0841098	0.0327464	0.0102142	0.493771
rs35680304	7	130973495	T	C	0.5929	0.2694	0.031	3.762e-18	T	C	0.0555051	0.033487	0.0974181	0.601201
rs15956	7	131180918	T	C	0.5358	-0.204	0.0303	1.736e-11	T	C	-0.073597	0.032825	0.0249558	0.528655
rs75511781	7	131323710	A	G	0.9573	-0.5927	0.0826	7.13e-13	G	A	0.324888	0.080886	5.90641e-05	0.0427163
rs6957161	7	131361319	A	G	0.2618	0.2064	0.0345	2.197e-09	G	A	-0.0584707	0.0372428	0.11642	0.737364
rs1790998	7	134138380	A	C	0.4543	-0.2087	0.0306	9.095e-12	A	C	-0.0467817	0.0330115	0.156445	0.460552
rs141212865	7	139404666	A	C	0.8054	0.301	0.0387	7.68e-15	C	A	-0.11321	0.0416732	0.00659586	0.191905
rs73727605	7	149474622	A	G	0.0663	0.3616	0.0623	6.604e-09	A	G	0.0645259	0.0657366	0.326307	0.0663986
rs11771693	7	150050111	A	G	0.6755	0.183	0.0326	1.898e-08	G	A	-0.097752	0.0350644	0.00530748	0.321472
rs1960024	7	150281362	A	G	0.3731	0.1873	0.0312	2.001e-09	A	G	0.119088	0.0337474	0.000417543	0.374334
rs741066	7	150500520	T	C	0.3041	0.2204	0.033	2.293e-11	T	C	0.151714	0.0357225	2.16737e-05	0.297984
rs740956	7	150598440	T	C	0.5669	0.2001	0.0305	5.211e-11	C	T	-0.130323	0.0329958	7.82798e-05	0.434502
rs3918226	7	150690176	T	C	0.0811	0.664	0.0575	8.461e-31	T	C	0.40637	0.0607333	2.22208e-11	0.0813881
rs891511	7	150704843	A	G	0.3335	-0.3506	0.0333	6.132e-26	A	G	-0.245312	0.0354046	4.25726e-12	0.320092
rs4725995	7	150819169	T	C	0.3129	0.2097	0.0332	2.655e-10	T	C	0.0463857	0.0357606	0.194593	0.308393
rs10224210	7	151413194	T	C	0.7211	-0.3831	0.034	1.604e-29	C	T	0.168337	0.0364119	3.78235e-06	0.282047
rs1870735	7	155744303	C	G	0.4531	0.206	0.0311	3.605e-11	G	C	-0.0452428	0.0331819	0.172733	0.548375
rs3807925	7	18543250	A	G	0.6496	-0.1859	0.0319	5.389e-09	G	A	0.0937959	0.0343652	0.0063458	0.351604
rs2107595	7	19049388	A	G	0.159	0.4176	0.0415	7.369e-24	A	G	-0.104297	0.0457113	0.022512	0.151569
rs6959688	7	1966831	A	G	0.5981	-0.2344	0.031	4.218e-14	G	A	0.150204	0.0334195	6.97726e-06	0.40403
rs13227860	7	22154454	A	G	0.3	0.2223	0.0347	1.443e-10	A	G	0.108636	0.0357134	0.00235128	0.299189
rs1800795	7	22766645	C	G	0.4259	0.1982	0.0307	1.112e-10	G	C	-0.0330338	0.0331037	0.318334	0.569632
rs12979	7	24738164	C	G	0.8698	0.2739	0.0449	1.091e-09	G	C	-0.203868	0.048383	2.51426e-05	0.134487
rs12055928	7	2522782	A	G	0.7768	0.2418	0.0366	4.072e-11	G	A	-0.124494	0.0394894	0.00161852	0.220414
rs10282122	7	2529623	T	C	0.6684	-0.302	0.0327	2.456e-20	T	C	-0.164852	0.0347049	2.03462e-06	0.665899
rs755179	7	2557266	T	C	0.4952	0.1957	0.0324	1.453e-09	C	T	-0.0718555	0.0328568	0.0287489	0.51365
rs2290263	7	25887278	A	G	0.7574	0.2683	0.0353	3.112e-14	A	G	0.0449613	0.0399162	0.260001	0.763193
rs73683180	7	25933447	A	G	0.0968	-0.3451	0.0515	2.017e-11	A	G	-0.202954	0.0589077	0.000570582	0.0931212
rs6977848	7	25989520	T	G	0.6001	-0.1849	0.0309	2.145e-09	G	T	0.153188	0.0335334	4.92207e-06	0.40163
rs11983200	7	27186596	A	G	0.9027	-0.2965	0.0512	7.2e-09	G	A	0.204695	0.0572776	0.000352026	0.0942383
rs35355140	7	27204732	A	C	0.0719	-0.529	0.0596	7.119e-19	A	C	-0.123085	0.0651552	0.0588803	0.0680329
rs3735533	7	27245893	T	C	0.0743	-0.91	0.0577	5.29e-56	C	T	0.371993	0.0628902	3.32537e-09	0.926435
rs12540271	7	27299606	A	G	0.5231	0.2256	0.0311	3.822e-13	A	G	0.0919799	0.0331217	0.00548639	0.531518
rs17473424	7	27324369	A	G	0.1039	0.5312	0.0497	1.252e-26	A	G	0.0811367	0.0544019	0.13585	0.100994
rs11563976	7	27397188	T	C	0.7878	0.257	0.0369	3.253e-12	C	T	-0.0549616	0.0409249	0.179278	0.204243
rs12700814	7	27566315	A	T	0.5499	-0.2181	0.0307	1.158e-12	A	T	-0.113393	0.0332093	0.000639136	0.550709
rs849138	7	28177338	A	G	0.5021	-0.1893	0.0303	3.989e-10	A	G	0.0209257	0.0328078	0.523587	0.506897
rs977184	7	28650761	T	C	0.6252	-0.184	0.0314	4.857e-09	C	T	0.0443847	0.0339232	0.190744	0.377446
rs17171710	7	40440233	T	C	0.1066	-0.4086	0.0493	1.13e-16	T	C	-0.0414035	0.0532884	0.437177	0.105658
rs11977526	7	46008110	A	G	0.4009	-0.3213	0.0312	6.622e-25	A	G	0.211421	0.0333865	2.41709e-10	0.40123
rs2690720	7	46125795	T	C	0.5879	-0.1761	0.0307	1.013e-08	T	C	0.0453176	0.0333836	0.17463	0.586329
rs73049928	7	4669949	A	G	0.8061	-0.2382	0.0392	1.197e-09	G	A	0.0924308	0.0415606	0.0261497	0.194558
rs12668436	7	47548893	T	C	0.7541	-0.2151	0.035	7.883e-10	C	T	0.0769181	0.0379876	0.0428868	0.246443
rs10950289	7	71429308	A	G	0.8337	0.2338	0.0413	1.524e-08	G	A	-0.202664	0.0448941	6.35744e-06	0.1617
rs6963105	7	75097488	A	G	0.4388	-0.1892	0.0321	3.831e-09	G	A	0.182076	0.0330138	3.48972e-08	0.562796
rs848445	7	77572461	T	C	0.2851	-0.2025	0.0339	2.284e-09	C	T	-0.0309283	0.0360912	0.391474	0.711051
rs10254757	7	90320790	A	C	0.4106	0.1808	0.0308	4.308e-09	C	A	-0.031826	0.0334637	0.341575	0.592961
rs42377	7	92243672	A	G	0.3045	-0.3153	0.0331	1.688e-21	A	G	0.0402041	0.0358918	0.262651	0.298541
rs62466068	7	92301890	T	C	0.8331	-0.2339	0.0418	2.254e-08	C	T	0.02793	0.0435036	0.520864	0.170553
rs11983783	7	96463812	T	C	0.5812	0.1756	0.0306	9.478e-09	T	C	0.159189	0.0331595	1.58233e-06	0.582414
rs2952234	8	10098293	A	G	0.1589	0.2348	0.0417	1.819e-08	A	G	0.230826	0.0447438	2.48737e-07	0.160612
rs2978098	8	101676675	A	C	0.5468	0.2227	0.0307	3.783e-13	C	A	-0.116983	0.0328902	0.000375513	0.459898
rs6601449	8	10224998	A	T	0.456	-0.1657	0.0304	4.744e-08	T	A	0.12672	0.0329506	0.000120219	0.550682
rs11774221	8	10245788	A	G	0.7263	0.2232	0.0345	1.02e-10	G	A	-0.201038	0.0369045	5.11438e-08	0.281371
rs142449193	8	102750597	T	C	0.0464	-0.4549	0.074	7.856e-10	T	C	-0.239356	0.0812042	0.00320315	0.0435212
rs73197294	8	10277978	A	G	0.7618	0.2878	0.0356	6.237e-16	G	A	-0.126135	0.0384155	0.00102568	0.24117
rs35386136	8	10334961	T	C	0.735	-0.2194	0.0348	2.842e-10	C	T	0.151669	0.0370916	4.33338e-05	0.273326
rs62492838	8	10418483	C	G	0.1749	0.2401	0.0403	2.596e-09	C	G	0.165471	0.0438237	0.000159525	0.170314
rs11250045	8	10450204	A	C	0.1273	0.3131	0.046	1.024e-11	A	C	0.109209	0.049864	0.0285158	0.128188
rs75731123	8	10573698	A	G	0.857	0.2681	0.0439	1.05e-09	G	A	-0.141888	0.0459708	0.00202574	0.15074
rs1380686	8	105853928	T	G	0.3308	-0.2043	0.0322	2.274e-10	T	G	-0.0738493	0.0349389	0.0345449	0.331748
rs7829839	8	105943563	A	G	0.5584	-0.2008	0.0303	3.3e-11	A	G	-0.116978	0.0329389	0.000383324	0.55711
rs35783704	8	105966258	A	G	0.1042	-0.4619	0.0507	8.814e-20	A	G	-0.174879	0.0547806	0.00141146	0.10132
rs35316111	8	106234425	A	T	0.9456	-0.4704	0.0683	5.811e-12	T	A	0.232008	0.0720803	0.00128775	0.0559833
rs2957468	8	106325360	A	G	0.3353	0.2473	0.0322	1.587e-14	G	A	-0.0933954	0.0346347	0.00700614	0.658576
rs1821002	8	10640065	C	G	0.4108	0.3794	0.0307	5.192e-35	G	C	-0.212883	0.0333448	1.72581e-10	0.595076
rs55882822	8	10702635	T	G	0.1686	-0.229	0.0416	3.6e-08	T	G	-0.0542091	0.0441698	0.219716	0.170994
rs4307299	8	10876625	T	C	0.5741	-0.1758	0.0318	3.182e-08	C	T	0.125165	0.0338205	0.000214935	0.423228
rs3110053	8	110090956	C	G	0.4023	0.1976	0.0308	1.371e-10	G	C	-0.085217	0.0335452	0.0110745	0.608585
rs73205341	8	11123911	A	G	0.251	-0.2026	0.0354	1.043e-08	A	G	-0.137144	0.0380658	0.00031488	0.255697
rs2618484	8	11323997	A	C	0.3239	-0.2297	0.0326	1.878e-12	A	C	-0.160209	0.035275	5.58367e-06	0.325358
rs13270069	8	11579171	C	G	0.2918	0.1928	0.0334	7.836e-09	G	C	-0.135175	0.0362264	0.000190484	0.712212
rs62489352	8	11599819	T	C	0.395	0.2931	0.0315	1.547e-20	T	C	0.198711	0.0338998	4.58867e-09	0.396134
rs13276352	8	11657838	T	C	0.7926	0.2629	0.0377	2.949e-12	C	T	-0.10292	0.0405421	0.0111304	0.206773
rs12675819	8	11697452	T	C	0.1484	0.3026	0.0445	1.093e-11	T	C	0.211569	0.0476062	8.82938e-06	0.144665
rs4631423	8	11699279	T	C	0.2002	0.2251	0.0378	2.606e-09	T	C	0.180879	0.0411379	1.09875e-05	0.198113
rs4566991	8	11771823	A	G	0.6852	-0.1926	0.0346	2.58e-08	G	A	0.132306	0.0353014	0.000178368	0.31814
rs6601642	8	11846083	A	G	0.1184	-0.2671	0.0473	1.582e-08	G	A	0.042377	0.0513468	0.409197	0.883071
rs2470004	8	120358445	T	C	0.8175	-0.3454	0.0392	1.282e-18	T	C	0.246522	0.0421091	4.79658e-09	0.814193
rs28601761	8	126500031	C	G	0.5779	0.1683	0.0308	4.864e-08	G	C	0.0217325	0.0335605	0.517269	0.421285
rs62523863	8	126520544	A	G	0.2197	0.2689	0.0368	2.866e-13	A	G	0.0941094	0.0398149	0.0180958	0.217181
rs2608029	8	129170126	C	G	0.6653	0.1805	0.032	1.609e-08	G	C	-0.12278	0.0348647	0.000429013	0.333338
rs4598218	8	129483956	T	C	0.6158	0.1911	0.0313	1.002e-09	T	C	0.0924759	0.0337951	0.00621272	0.618306
rs75067004	8	135548933	T	C	0.0518	0.3809	0.0695	4.217e-08	T	C	0.206855	0.075906	0.0064279	0.0501355
rs113656763	8	135573096	A	G	0.0314	-0.5515	0.0902	9.496e-10	A	G	-0.380695	0.092707	4.0199e-05	0.0325046
rs7012866	8	135616959	T	G	0.4991	-0.2325	0.0301	1.211e-14	G	T	0.0657413	0.0327259	0.0445549	0.50056
rs117076050	8	135732891	A	G	0.0444	0.4883	0.0799	9.762e-10	A	G	0.0805548	0.0766238	0.293121	0.0479148
rs4440615	8	141057641	A	G	0.6321	-0.2201	0.0312	1.874e-12	A	G	0.134671	0.0339624	7.33312e-05	0.630604
rs7830900	8	141119151	A	G	0.7138	-0.2276	0.0336	1.322e-11	A	G	-0.0106694	0.0362348	0.768413	0.711036
rs4961293	8	141812374	T	C	0.4513	0.2268	0.0303	7.353e-14	T	C	0.0658729	0.0328875	0.0451812	0.447997
rs79119657	8	142216322	A	G	0.8024	-0.2321	0.0388	2.292e-09	G	A	0.0439502	0.0412286	0.286419	0.200521
rs10875469	8	142333425	T	C	0.2633	-0.1969	0.0344	1.035e-08	T	C	-0.0634643	0.0370727	0.0869194	0.266202
rs7460241	8	142375007	A	G	0.046	-0.4251	0.0748	1.341e-08	A	G	-0.236724	0.0779951	0.00240477	0.0467846
rs76735299	8	142396481	A	G	0.0821	0.414	0.0566	2.631e-13	A	G	0.18622	0.061295	0.00238115	0.0783031
rs12549801	8	142441642	A	G	0.232	-0.2396	0.0363	3.953e-11	G	A	0.12393	0.0387617	0.00138776	0.763818
rs4129585	8	143312933	A	C	0.4413	0.1862	0.0305	1.032e-09	C	A	-0.0446181	0.0329456	0.175644	0.560496
rs7463212	8	143991858	A	T	0.5445	-0.2753	0.0305	1.806e-19	A	T	-0.110502	0.0328387	0.000765631	0.539612
rs4875958	8	1721090	A	G	0.7119	0.2256	0.0336	1.852e-11	A	G	0.114992	0.0362514	0.00151387	0.713866
rs7814758	8	23372914	C	G	0.3752	0.1873	0.0314	2.414e-09	C	G	0.110775	0.0338944	0.00108236	0.382144
rs2872717	8	23403424	T	C	0.7594	-0.2645	0.0356	1.009e-13	C	T	0.198829	0.0383846	2.22205e-07	0.240175
rs7821832	8	25889446	T	G	0.7447	0.4222	0.0348	6.674e-34	G	T	-0.145311	0.0377182	0.000116944	0.25594
rs62501779	8	25932777	A	G	0.7732	-0.2295	0.0362	2.33e-10	G	A	0.122627	0.0392141	0.00176563	0.226627
rs7003131	8	26013917	A	G	0.2625	-0.2128	0.0344	6.032e-10	A	G	-0.10622	0.0371608	0.00425862	0.266237
rs9650417	8	26029798	A	G	0.2277	-0.2031	0.0363	2.157e-08	A	G	-0.0786371	0.039268	0.0452244	0.226765
rs77375686	8	26043622	A	G	0.8883	-0.3467	0.0485	8.378e-13	G	A	0.1262	0.0526368	0.0165056	0.109752
rs2979470	8	30288272	T	C	0.49	0.1991	0.0302	4.621e-11	C	T	-0.0823391	0.0328559	0.0122091	0.510042
rs1906672	8	38130025	A	G	0.2319	0.2966	0.0358	1.204e-16	A	G	0.061737	0.0384558	0.108407	0.237455
rs2978456	8	42324765	T	C	0.5517	-0.1798	0.0313	8.952e-09	C	T	0.0517403	0.0328562	0.115316	0.450919
rs4873492	8	51947549	T	C	0.1724	0.3431	0.0403	1.614e-17	T	C	0.153403	0.0436838	0.000445422	0.170925
rs77594100	8	64124094	A	C	0.0335	-0.5065	0.0894	1.468e-08	A	C	-0.27894	0.0928126	0.00265262	0.0326577
rs2354862	8	64501744	A	C	0.6407	0.2507	0.0317	2.423e-15	C	A	-0.109982	0.0342052	0.00130308	0.360991
rs13253358	8	68920135	T	C	0.2979	0.2127	0.033	1.128e-10	T	C	0.104122	0.0357936	0.00362666	0.296568
rs4738141	8	72469742	A	G	0.7459	-0.1929	0.0349	3.124e-08	G	A	0.0611196	0.0376387	0.104409	0.253657
rs2588791	8	76599765	A	G	0.0665	-0.3955	0.0657	1.753e-09	A	G	-0.181684	0.0640674	0.00457133	0.0712553
rs2126474	8	76878957	T	G	0.4125	-0.2601	0.0306	1.871e-17	T	G	-0.102877	0.0332914	0.00200048	0.412043
rs9298280	8	77329753	T	G	0.2872	-0.2239	0.034	4.508e-11	G	T	0.0257642	0.0363974	0.479034	0.712742
rs16939357	8	77690563	T	C	0.8468	0.3114	0.0421	1.367e-13	C	T	-0.0535408	0.0457432	0.241815	0.15077
rs2176455	8	8121172	T	C	0.3813	0.1765	0.0312	1.489e-08	C	T	-0.102445	0.033927	0.00253168	0.619363
rs72688070	8	81393697	T	C	0.1686	-0.2705	0.0406	2.819e-11	T	C	-0.174852	0.0441165	7.39108e-05	0.16503
rs62497500	8	8242944	A	T	0.7898	-0.322	0.0375	8.934e-18	T	A	0.198416	0.0409175	1.24084e-06	0.204305
rs28464834	8	82797356	A	T	0.7429	0.2481	0.0346	7.963e-13	T	A	-0.121443	0.0375667	0.00122628	0.256324
rs6997361	8	8349757	T	C	0.7336	-0.2177	0.0348	4.156e-10	T	C	-0.122701	0.037189	0.000969137	0.738791
rs111731821	8	8384033	A	G	0.2472	-0.1991	0.0351	1.395e-08	A	G	-0.202854	0.0380068	9.44539e-08	0.248006
rs71514507	8	8502230	T	C	0.7918	-0.2672	0.0375	1.111e-12	C	T	0.155289	0.040823	0.000142451	0.202146
rs12549729	8	8523912	T	G	0.4128	-0.201	0.0351	9.957e-09	G	T	0.212061	0.0362865	5.10231e-09	0.608885
rs9644772	8	8557685	A	G	0.233	0.2234	0.0361	5.764e-10	A	G	0.127177	0.0392115	0.00118148	0.227712
rs57301822	8	8608642	T	C	0.2904	-0.2467	0.0333	1.213e-13	T	C	-0.140076	0.0361426	0.000106383	0.288897
rs17155176	8	8936101	T	C	0.7716	0.2257	0.0362	4.562e-10	C	T	-0.124929	0.0389978	0.00135798	0.231914
rs17155242	8	8966606	A	G	0.7108	0.199	0.034	4.876e-09	G	A	-0.162837	0.0359478	5.907e-06	0.290629
rs4841108	8	9045006	A	C	0.3912	0.2415	0.0324	8.434e-14	A	C	0.156652	0.0342078	4.66598e-06	0.390145
rs17149592	8	9095896	A	G	0.1737	0.2285	0.0405	1.64e-08	A	G	0.111292	0.0430429	0.00972169	0.174046
rs7831128	8	9108101	A	T	0.1567	-0.2917	0.0456	1.523e-10	A	T	-0.148531	0.0472476	0.00166863	0.156546
rs17149709	8	9154394	A	C	0.8279	-0.2589	0.0421	7.571e-10	C	A	0.136999	0.0434548	0.00161802	0.170868
rs330077	8	9157127	T	C	0.4318	0.2215	0.0309	7.077e-13	C	T	-0.132104	0.0331413	6.72005e-05	0.564925
rs7009170	8	92149429	T	C	0.3189	-0.2151	0.0324	3.005e-11	C	T	-0.0700621	0.0351271	0.0460955	0.681079
rs922049	8	9221080	A	C	0.6292	-0.2147	0.0316	1.178e-11	A	C	-0.15714	0.0338434	3.43378e-06	0.626109
rs843088	8	92558186	A	G	0.7195	-0.2183	0.0347	3.202e-10	A	G	-0.0378864	0.036794	0.303157	0.715655
rs2613203	8	95253197	A	T	0.8148	-0.2681	0.0389	5.81e-12	T	A	0.0292494	0.0421121	0.487333	0.186638
rs4582532	8	95969257	A	G	0.5059	-0.2003	0.0303	3.639e-11	A	G	-0.0958128	0.0327959	0.00348408	0.51382
rs1976672	8	9679692	T	G	0.3252	0.2843	0.0323	1.27e-18	T	G	0.153082	0.0349418	1.18173e-05	0.325866
rs17150950	8	9881009	T	C	0.7107	-0.2566	0.0333	1.291e-14	C	T	0.127804	0.0362013	0.000415097	0.285249
rs59400568	9	112757346	A	G	0.803	0.2239	0.0377	2.878e-09	G	A	-0.13297	0.0414635	0.00134185	0.194462
rs10816993	9	113125853	T	G	0.4914	0.1731	0.0301	8.456e-09	G	T	-0.0536268	0.0327196	0.10122	0.508414
rs7855526	9	113147855	T	G	0.6798	-0.2383	0.0322	1.307e-13	G	T	0.0607437	0.0350392	0.0829925	0.322363
rs10980408	9	113249071	T	C	0.9641	-0.7606	0.0827	3.828e-20	C	T	0.259878	0.0891652	0.00356219	0.03517
rs13290326	9	116696625	T	C	0.5014	-0.2122	0.03	1.52e-12	T	C	-0.0479818	0.0328046	0.143563	0.503997
rs3827676	9	116941019	T	C	0.4091	0.1748	0.0307	1.172e-08	T	C	0.0587692	0.0332875	0.0774815	0.412686
rs79149713	9	119087240	A	C	0.7683	-0.1991	0.0357	2.536e-08	C	A	0.0913374	0.0386738	0.0181906	0.236567
rs2093324	9	119359745	A	G	0.3668	-0.1801	0.0314	9.748e-09	A	G	-0.102104	0.0341244	0.00277093	0.363731
rs10817917	9	119406202	T	C	0.0754	0.3163	0.0574	3.522e-08	T	C	0.0685692	0.0636495	0.281351	0.0710727
rs34025993	9	123516572	A	G	0.414	0.223	0.0308	4.707e-13	G	A	-0.0554017	0.0332576	0.0957478	0.582379
rs733329	9	125624164	T	C	0.871	0.3018	0.0454	3.093e-11	C	T	-0.0477962	0.0493816	0.333098	0.125907
rs7861040	9	127044135	C	G	0.367	-0.1888	0.031	1.205e-09	C	G	-0.049749	0.0339327	0.14262	0.368813
rs2810467	9	127842584	T	C	0.5545	-0.1684	0.0302	2.338e-08	C	T	0.0133291	0.032906	0.685429	0.452374
rs72765298	9	127900996	T	C	0.8751	-0.3675	0.0462	1.75e-15	C	T	0.00142322	0.048915	0.976788	0.129564
rs907501	9	128206717	C	G	0.1251	0.2617	0.0463	1.629e-08	G	C	-0.10446	0.0490719	0.0332801	0.871234
rs7023828	9	128498594	T	C	0.418	-0.2595	0.0306	2.17e-17	T	C	-0.117072	0.0332762	0.000434613	0.413752
rs10987576	9	129988476	A	G	0.2254	0.1986	0.036	3.511e-08	A	G	0.154806	0.0390473	7.35565e-05	0.229857
rs1891730	9	130309028	T	C	0.6166	-0.1812	0.0314	7.74e-09	C	T	0.0888834	0.0339694	0.00888248	0.386162
rs10739694	9	130526605	A	G	0.4166	-0.1691	0.0304	2.638e-08	G	A	0.0555126	0.0333221	0.0957276	0.589361
rs6271	9	136522274	T	C	0.0735	-0.5547	0.0611	1.183e-19	T	C	-0.358093	0.0625375	1.02958e-08	0.0740116
rs3847320	9	136906752	A	G	0.2738	-0.191	0.0344	2.815e-08	A	G	-0.11661	0.0373486	0.00179525	0.270522
rs7874646	9	13899209	T	C	0.1991	-0.2058	0.0376	4.25e-08	T	C	-0.0495609	0.0411608	0.228561	0.196744
rs11145807	9	139520789	A	G	0.4057	0.2135	0.0322	3.537e-11	G	A	-0.144578	0.0335284	1.61796e-05	0.59509
rs10781527	9	139852224	T	C	0.3171	0.1902	0.0333	1.088e-08	NA	NA	NA	NA	NA	NA
rs520015	9	211762	C	G	0.513	0.2003	0.0301	2.835e-11	G	C	-0.0615519	0.0327478	0.0601677	0.487629
rs9886665	9	22942770	T	C	0.2671	0.2048	0.0343	2.472e-09	C	T	-0.0337179	0.0374575	0.368034	0.737248
rs12236718	9	33695643	T	G	0.3761	-0.1723	0.031	2.674e-08	T	G	0.000342383	0.0338254	0.991924	0.379564
rs13299642	9	33875033	A	G	0.1029	0.2906	0.0494	4.153e-09	A	G	0.127585	0.0534341	0.0169549	0.104415
rs4553000	9	34223553	T	C	0.5141	-0.2035	0.03	1.094e-11	T	C	-0.041625	0.0326807	0.202776	0.513623
rs76452347	9	35906471	T	C	0.205	-0.2974	0.0397	7.128e-14	T	C	-0.156534	0.0421539	0.000204555	0.203917
rs927315	9	4117713	T	C	0.4713	0.1689	0.0303	2.438e-08	T	C	0.0562571	0.0330043	0.0882827	0.474257
rs28558845	9	4334791	C	G	0.1553	-0.2569	0.0422	1.164e-09	C	G	-0.0552826	0.0453115	0.222445	0.153493
rs60191654	9	753648	A	G	0.8118	-0.2382	0.0385	5.875e-10	G	A	0.137626	0.0417599	0.00098216	0.189861
rs10746963	9	77238558	A	G	0.1834	-0.2177	0.0388	2.053e-08	G	A	0.0892195	0.0420499	0.0338598	0.812891
rs6477381	9	9243400	T	G	0.8841	-0.2574	0.047	4.386e-08	G	T	0.0726094	0.052007	0.162672	0.113127
rs1332813	9	9350706	T	C	0.3514	0.2203	0.0314	2.317e-12	C	T	-0.0776931	0.0343603	0.0237526	0.650238
rs10820855	9	94201341	T	C	0.688	-0.1897	0.0332	1.049e-08	C	T	-0.0253135	0.0357106	0.478419	0.307221
rs7045409	9	95201540	A	T	0.3669	-0.1862	0.0313	2.545e-09	A	T	-0.0227269	0.034033	0.504268	0.364693

## Sheet: S2
Table S2. Inverse-variance weighted two-sample Mendelian randomization (MR) estimates of antihypertensive target perturbation on clinical outcomes, scaled per 10mmHg reduction in systolic blood pressure. Beta = coefficient, se = Standard error, pval = p-value, #SNPs = number of instrumental variables available for MR after clumping.
Pre-eclampsia and eclampsia		ADRB1	CACNA1C	CACNA1D	CACNB2	CACNB3	CCB	SBP
	beta	-1.30689	0.12798	0.26923	-0.751438	0.652881	-0.478235	-0.569313
	se	0.756121	0.787232	0.456027	0.213773	0.896981	0.183967	0.0291962
	pval	0.0839146	0.870857	0.554934	0.000439555	0.466696	0.00933401	1.10728e-84
	#SNPs	2	2	4	16	1	23	1336
		ADRB1	CACNA1C	CACNA1D	CACNB2	CACNB3	CCB	SBP
Gestational diabetes	beta	0.696413	0.281218	0.422254	0.00573086	-0.918244	0.0496603	-0.061599
	se	0.403326	2.07205	0.403954	0.17892	0.746226	0.164494	0.0242474
	pval	0.0842259	0.892043	0.295883	0.974448	0.218504	0.76273	0.0110714
	#SNPs	2	2	4	16	1	23	1336
Birthweight of first child		ADRB1	CACNA1C	CACNA1D	CACNB2	CACNB3	CCB	SBP
	beta	-0.269346	0.072371	0.0299405	0.00504839	0.11831	0.0175488	0.0987007
	se	0.0629901	0.105882	0.152108	0.0265848	0.103015	0.0288998	0.00521966
	pval	1.90278e-05	0.494289	0.843955	0.849389	0.250775	0.543699	9.54264e-80
	#SNPs	2	2	4	16	1	23	1346

## Sheet: S3
Table S3. Analysis of genetic colocalization of exposures, antihypertensive drug target gene regions, and outcomes. #SNPs= number of SNPs in analysis PP.H0.abf= Posterior probability for Hypothesis 0 (no causal variants) in the colocalization analysis PP.H1.abf= Posterior probability for Hypothesis 1 (causal variant for Trait 1) in the colocalization analysis PP.H2.abf= Posterior probability for …
Trait 1	Trait 2	#SNPs	PP.H0.abf	PP.H1.abf	PP.H2.abf	PP.H3.abf	PP.H4.abf
ADRB1	Pre-eclampsia or eclampsia	51	1.01077e-32	0.396871	2.7989e-35	0.000496336	0.602633
CACNA1C		1531	1.998e-05	0.873653	2.64893e-06	0.115818	0.0105071
CACNA1D		749	4.22782e-17	0.856212	6.59761e-18	0.133604	0.0101837
CACNB2		1446	5.43137e-69	0.867588	2.71907e-70	0.0433445	0.0890675
CACNB3		41	2.60208e-06	0.951561	5.93575e-09	0.00212435	0.0463116
Trait 1	Trait 2	#SNPs	PP.H0.abf	PP.H1.abf	PP.H2.abf	PP.H3.abf	PP.H4.abf
ADRB1	Gestational diabetes	51	2.4584e-32	0.965272	3.6932e-35	0.0014168	0.0333115
CACNA1C		1531	1.80438e-05	0.788991	1.47156e-06	0.0641993	0.14679
CACNA1D		749	4.54684e-17	0.920819	1.42547e-18	0.0288181	0.0503625
CACNB2		1446	5.93539e-69	0.948098	2.51251e-70	0.0401222	0.0117794
CACNB3		41	2.56365e-06	0.937506	4.47127e-09	0.00157419	0.0609168
Trait 1	Trait 2	#SNPs	PP.H0.abf	PP.H1.abf	PP.H2.abf	PP.H3.abf	PP.H4.abf
ADRB1	Birth weight of first child	60	6.20555e-34	0.305496	2.62352e-36	0.000597636	0.693906
CACNA1C		1569	2.24919e-05	0.983678	2.90682e-07	0.0127093	0.00358996
CACNA1D		772	4.65469e-17	0.942662	1.435e-18	0.0290332	0.0283046
CACNB2		1516	5.93809e-69	0.94853	3.09915e-70	0.0495028	0.00196698
CACNB3		44	2.70023e-06	0.987457	7.57874e-10	0.000264874	0.0122758

## Sheet: S4
Table S4. Inverse-variance weighted two-sample Mendelian randomization (MR) estimates of antihypertensive target perturbation on clinical outcomes, scaled per 10mmHg reduction in systolic blood pressure. Beta = coefficient, se = Standard error, pval = p-value, #SNPs = number of instrumental variables available for MR after clumping using the Neale Lab UK Biobank SBP GWAS in females only.
Pre-eclampsia and eclampsia		ADRB1	CACNA1C	CACNA1D	CACNB2	CACNB3	CCB	SBP
	beta	-1.98916	NA	0.209125	-0.951454	NA	-0.666319	-0.540164
	se	0.635832	NA	0.643766	0.3674	NA	0.353716	0.0559448
	pval	0.00175734	NA	0.745298	0.00960607	NA	0.059596	4.66786e-22
	#SNPs	1	0	1	2	0	3	152
		ADRB1	CACNA1C	CACNA1D	CACNB2	CACNB3	CCB	SBP
Gestational diabetes	beta	0.833177	NA	0.756392	-0.314428	NA	-0.0502277	-0.037526
	se	0.532522	NA	0.537485	0.307609	NA	0.335891	0.0414645
	pval	0.11768	NA	0.159344	0.306701	NA	0.881131	0.365458
	#SNPs	1	0	1	2	0	3	152
Birthweight of first child		ADRB1	CACNA1C	CACNA1D	CACNB2	CACNB3	CCB	SBP
	beta	-0.305558	NA	0.203308	0.0178245	NA	0.0585679	0.113852
	se	0.0816098	NA	0.0844708	0.0448168	NA	0.0594129	0.0105951
	pval	0.000181015	NA	0.0160913	0.690837	NA	0.324242	6.20265e-27
	#SNPs	1	0	1	2	0	3	156

## Sheet: S5
Table S5. Analysis of genetic colocalization of exposures using the Neale Lab UK Biobank SBP GWAS in females only, antihypertensive drug target gene regions, and outcomes. #SNPs= number of SNPs in analysis PP.H0.abf= Posterior probability for Hypothesis 0 (no causal variants) in the colocalization analysis PP.H1.abf= Posterior probability for Hypothesis 1 (causal variant for Trait 1) in the coloc…
Trait 1	Trait 2	#SNPs	PP.H0.abf	PP.H1.abf	PP.H2.abf	PP.H3.abf	PP.H4.abf
ADRB1	Pre-eclampsia or eclampsia	70	0.00835013	0.39637	3.79366e-05	0.00120677	0.594035
CACNA1C		2476	0.745469	0.0676275	0.165072	0.0149682	0.00686265
CACNA1D		1084	0.0457507	0.783129	0.00884724	0.15143	0.0108433
CACNB2		2137	6.08012e-11	0.82363	6.79287e-12	0.0919337	0.0844358
CACNB3		63	0.273468	0.689252	0.00109983	0.0027386	0.033442
Trait 1	Trait 2	#SNPs	PP.H0.abf	PP.H1.abf	PP.H2.abf	PP.H3.abf	PP.H4.abf
ADRB1	Gestational diabetes	70	0.0198834	0.943838	7.93881e-05	0.00373599	0.0324637
CACNA1C		2476	0.768422	0.0697097	0.139439	0.0126399	0.00978934
CACNA1D		1084	0.0506039	0.866202	0.00324674	0.055551	0.024396
CACNB2		2137	6.65666e-11	0.90173	6.4285e-12	0.087071	0.0111993
CACNB3		63	0.270377	0.681462	0.00117758	0.00292393	0.04406
Trait 1	Trait 2	#SNPs	PP.H0.abf	PP.H1.abf	PP.H2.abf	PP.H3.abf	PP.H4.abf
ADRB1	Birth weight of first child	107	0.00348054	0.345661	2.22882e-05	0.00156423	0.649272
CACNA1C		2916	0.841979	0.105062	0.0449208	0.00560276	0.00243553
CACNA1D		1370	0.0502717	0.861491	0.00285048	0.0488112	0.036576
CACNB2		2698	6.73507e-11	0.91496	6.12008e-12	0.0831395	0.00190028
CACNB3		85	0.280548	0.707511	0.000895827	0.00225038	0.00879486

## Sheet: S6
Table S6. Inverse-variance weighted two-sample Mendelian randomization (MR) estimates of antihypertensive target perturbation on clinical outcomes, scaled per 10mmHg reduction in diastolic blood pressure. Beta = coefficient, se = Standard error, pval = p-value, #SNPs = number of instrumental variables available for MR after clumping using the Neale Lab UK Biobank DBP GWAS in females only.
Pre-eclampsia and eclampsia		ADRB1	CACNA1C	CACNA1D	CACNB2	CACNB3	CCB	DBP
	beta	-3.29429	NA	NA	-2.29546	NA	-2.29546	-0.917448
	se	1.05301	NA	NA	0.787829	NA	0.787829	0.109325
	pval	0.00175734	NA	NA	0.00357227	NA	0.00357227	4.78e-17
	#SNPs	1	0	0	2	0	2	147
		ADRB1	CACNA1C	CACNA1D	CACNB2	CACNB3	CCB	DBP
Gestational diabetes	beta	1.37984	NA	NA	-0.924971	NA	-0.924971	-0.0219352
	se	0.88192	NA	NA	0.659265	NA	0.659265	0.075758
	pval	0.11768	NA	NA	0.160607	NA	0.160607	0.772166
	#SNPs	1	0	0	2	0	2	147
Birthweight of first child		ADRB1	CACNA1C	CACNA1D	CACNB2	CACNB3	CCB	DBP
	beta	-0.488764	NA	NA	0.0145058	NA	0.0145058	0.119539
	se	0.135481	NA	NA	0.0945669	NA	0.0945669	0.0199025
	pval	0.000309013	NA	NA	0.878089	NA	0.878089	1.89872e-09
	#SNPs	1	0	0	2	0	2	153

## Sheet: S7
Table S7. Analysis of genetic colocalization of exposures using the Neale Lab UK Biobank DBP GWAS in females only, antihypertensive drug target gene regions, and outcomes. #SNPs= number of SNPs in analysis PP.H0.abf= Posterior probability for Hypothesis 0 (no causal variants) in the colocalization analysis PP.H1.abf= Posterior probability for Hypothesis 1 (causal variant for Trait 1) in the coloc…
Trait 1	Trait 2	#SNPs	PP.H0.abf	PP.H1.abf	PP.H2.abf	PP.H3.abf	PP.H4.abf
ADRB1	Pre-eclampsia or eclampsia	70	0.000409228	0.396848	1.85922e-06	0.00120144	0.601539
CACNA1C		2476	0.301353	0.479762	0.0667299	0.10619	0.045965
CACNA1D		1084	0.656003	0.175166	0.126858	0.0338654	0.00810743
CACNB2		2137	6.28152e-06	0.853377	7.01788e-07	0.0952902	0.0513258
CACNB3		63	0.972939	0.0212963	0.00391297	8.38818e-05	0.00176796
Trait 1	Trait 2	#SNPs	PP.H0.abf	PP.H1.abf	PP.H2.abf	PP.H3.abf	PP.H4.abf
ADRB1	Gestational diabetes	70	0.000992007	0.961997	3.96078e-06	0.00380775	0.0331993
CACNA1C		2476	0.315346	0.502039	0.0572234	0.0910667	0.0343251
CACNA1D		1084	0.737882	0.197029	0.0473424	0.0126362	0.00511042
CACNB2		2137	6.64442e-06	0.90268	6.41668e-07	0.0871638	0.010149
CACNB3		63	0.973431	0.0213071	0.00423962	9.18695e-05	0.000930034
Trait 1	Trait 2	#SNPs	PP.H0.abf	PP.H1.abf	PP.H2.abf	PP.H3.abf	PP.H4.abf
ADRB1	Birth weight of first child	107	0.000190426	0.351365	1.21942e-06	0.00160319	0.64684
CACNA1C		2916	0.358676	0.582891	0.0191359	0.0310899	0.00820689
CACNA1D		1370	0.713542	0.226917	0.0404589	0.0128603	0.00622151
CACNB2		2698	6.69221e-06	0.914797	6.08113e-07	0.0831245	0.00207113
CACNB3		85	0.973703	0.0228006	0.00310916	7.24904e-05	0.000314898

## Sheet: S8
Table S8. Analysis of genetic colocalization of exposures, antihypertensive drug target gene regions, and outcomes with different priors. #SNPs= number of SNPs in analysis PP.H0.abf= Posterior probability for Hypothesis 0 (no causal variants) in the colocalization analysis PP.H1.abf= Posterior probability for Hypothesis 1 (causal variant for Trait 1) in the colocalization analysis PP.H2.abf= Post…
p12 = 5x10^-5
Trait 1	Trait 2	#SNPs	PP.H0.abf	PP.H1.abf	PP.H2.abf	PP.H3.abf	PP.H4.abf
ADRB1	Pre-eclampsia or eclampsia	51	2.96367e-33	0.116366	8.20665e-36	0.000145531	0.883488
CACNA1C		1531	1.91741e-05	0.838415	2.54209e-06	0.111146	0.0504165
CACNA1D		749	4.06234e-17	0.8227	6.33938e-18	0.128375	0.0489255
CACNB2		1446	4.00464e-69	0.639687	2.00482e-70	0.0319586	0.328355
CACNB3		41	2.19539e-06	0.802838	5.00803e-09	0.00179233	0.195367
Trait 1	Trait 2	#SNPs	PP.H0.abf	PP.H1.abf	PP.H2.abf	PP.H3.abf	PP.H4.abf
ADRB1	Gestational diabetes	51	2.16934e-32	0.851776	3.25896e-35	0.00125021	0.146974
CACNA1C		1531	1.13686e-05	0.497108	9.27167e-07	0.0404492	0.46243
CACNA1D		749	3.78446e-17	0.766423	1.18646e-18	0.0239861	0.20959
CACNB2		1446	5.66832e-69	0.905436	2.39946e-70	0.0383168	0.0562467
CACNB3		41	2.06136e-06	0.753824	3.59523e-09	0.00126577	0.244908
Trait 1	Trait 2	#SNPs	PP.H0.abf	PP.H1.abf	PP.H2.abf	PP.H3.abf	PP.H4.abf
ADRB1	Birth weight of first child	60	1.64358e-34	0.0809127	6.94856e-37	0.000158288	0.918929
CACNA1C		1569	2.21735e-05	0.969752	2.86567e-07	0.0125294	0.0176957
CACNA1D		772	4.18129e-17	0.84679	1.28906e-18	0.0260804	0.127129
CACNB2		1516	5.89174e-69	0.941126	3.07496e-70	0.0491163	0.00975811
CACNB3		44	2.57385e-06	0.941239	7.22402e-10	0.000252476	0.058506
p12 = 5x10^-6
Trait 1	Trait 2	#SNPs	PP.H0.abf	PP.H1.abf	PP.H2.abf	PP.H3.abf	PP.H4.abf
ADRB1	Pre-eclampsia or eclampsia	51	1.44668e-32	0.568027	4.00597e-35	0.000710388	0.431263
CACNA1C		1531	2.00855e-05	0.878267	2.66292e-06	0.116429	0.00528129
CACNA1D		749	4.24946e-17	0.860595	6.63138e-18	0.134288	0.00511791
CACNB2		1446	5.68452e-69	0.908026	2.84581e-70	0.0453647	0.0466094
CACNB3		41	2.66376e-06	0.974118	6.07646e-09	0.00217471	0.0237047
Trait 1	Trait 2	#SNPs	PP.H0.abf	PP.H1.abf	PP.H2.abf	PP.H3.abf	PP.H4.abf
ADRB1	Gestational diabetes	51	2.50004e-32	0.981621	3.75575e-35	0.00144079	0.0169379
CACNA1C		1531	1.94731e-05	0.851486	1.58812e-06	0.0692845	0.0792087
CACNA1D		749	4.66429e-17	0.944606	1.46229e-18	0.0295625	0.0258317
CACNB2		1446	5.97056e-69	0.953715	2.5274e-70	0.0403599	0.00592458
CACNB3		41	2.64418e-06	0.966958	4.61174e-09	0.00162365	0.0314152
Trait 1	Trait 2	#SNPs	PP.H0.abf	PP.H1.abf	PP.H2.abf	PP.H3.abf	PP.H4.abf
ADRB1	Birth weight of first child	60	9.50246e-34	0.467801	4.01735e-36	0.000915151	0.531284
CACNA1C		1569	2.25324e-05	0.985447	2.91204e-07	0.0127321	0.00179821
CACNA1D		772	4.72151e-17	0.956195	1.4556e-18	0.02945	0.0143554
CACNB2		1516	5.94394e-69	0.949464	3.1022e-70	0.0495515	0.000984457
CACNB3		44	2.71691e-06	0.993555	7.62555e-10	0.000266509	0.00617578

## Sheet: S9
Table S9. MR-Egger estimates of antihypertensive target perturbation on clinical outcomes, scaled per 10mmHg reduction in systolic blood pressure. Beta = coefficient, se = Standard error, pval = p-value, #SNPs = number of instrumental variables available for MR after clumping.
Pre-eclampsia and eclampsia		ADRB1	CACNA1C	CACNA1D	CACNB2	CACNB3	CCB	SBP
	beta	NA	NA	1.23715	-1.4539	NA	-0.93732	-0.739091
	se	NA	NA	1.82389	0.560121	NA	0.473341	0.0792111
	pval	NA	NA	0.567539	0.0211542	NA	0.0609312	4.23717e-20
	#SNPs	NA	NA	4	16	NA	23	1336
	intercept	NA	NA	0.0325627	-0.0256281	NA	-0.0162428	-0.00510169
	se	NA	NA	0.0594105	0.0188882	NA	0.0154305	0.0022132
	pval	NA	NA	0.638628	0.196311	NA	0.304469	0.0213129
		ADRB1	CACNA1C	CACNA1D	CACNB2	CACNB3	CCB	SBP
Gestational diabetes	beta	NA	NA	1.54292	-0.21329	NA	-0.221157	0.0183192
	se	NA	NA	1.79368	0.468666	NA	0.428103	0.0658532
	pval	NA	NA	0.48033	0.656015	NA	0.610835	0.780915
	#SNPs	NA	NA	4	16	NA	23	1336
	intercept	NA	NA	0.0377504	-0.00798915	NA	-0.00958339	0.00240192
	se	NA	NA	0.0584882	0.0158006	NA	0.0139564	0.00184023
	pval	NA	NA	0.584805	0.620987	NA	0.499807	0.19204
		ADRB1	CACNA1C	CACNA1D	CACNB2	CACNB3	CCB	SBP
Birthweight of first child	beta	NA	NA	0.436007	0.0268023	NA	0.0569225	0.10616
	se	NA	NA	0.717099	0.0662663	NA	0.0720462	0.0141532
	pval	NA	NA	0.605026	0.691983	NA	0.43831	1.1483e-13
	#SNPs	NA	NA	4	16	NA	23	1346
	intercept	NA	NA	0.0135413	0.000809459	NA	0.00142856	0.000224321
	se	NA	NA	0.0232136	0.00225863	NA	0.00238756	0.000395619
	pval	NA	NA	0.618685	0.725401	NA	0.556015	0.5708

## Sheet: S10
Table S10. Weighted median method estimates of antihypertensive target perturbation on clinical outcomes, scaled per 10mmHg reduction in systolic blood pressure. Beta = coefficient, se = Standard error, pval = p-value, #SNPs = number of instrumental variables available for MR after clumping.
Pre-eclampsia and eclampsia		ADRB1	CACNA1C	CACNA1D	CACNB2	CACNB3	CCB	SBP
	beta	NA	NA	0.164471	-0.875809	NA	-0.69637	-0.536244
	se	NA	NA	0.532323	0.300438	NA	0.276742	0.042439
	pval	NA	NA	0.757346	0.00355562	NA	0.0118591	1.34307e-36
	#SNPs	NA	NA	4	16	NA	23	1336
		ADRB1	CACNA1C	CACNA1D	CACNB2	CACNB3	CCB	SBP
Gestational diabetes	beta	NA	NA	0.685341	-0.0904941	NA	-0.0879482	-0.00939876
	se	NA	NA	0.470985	0.252601	NA	0.220139	0.0344929
	pval	NA	NA	0.145635	0.720157	NA	0.689516	0.78525
	#SNPs	NA	NA	4	16	NA	23	1336
Birthweight of first child		ADRB1	CACNA1C	CACNA1D	CACNB2	CACNB3	CCB	SBP
	beta	NA	NA	0.0490682	-0.00657198	NA	-0.00395236	0.0899732
	se	NA	NA	0.0935014	0.0374905	NA	0.0368002	0.00581292
	pval	NA	NA	0.599732	0.860846	NA	0.914471	4.87379e-54
	#SNPs	NA	NA	4	16	NA	23	1346

[truncated: 7 more sheets: S11, S12, S13, S14, S15, S16, S17]
